# Supplementary material for: Full-length single-molecule sequencing uncovers novel insight into the global landscape of the cold stress response in trifoliate orange (Citrus trifoliata)
Source: Front Plant Sci. 2024 Nov 18;15:1506414. doi: 10.3389/fpls.2024.1506414 (PMC11608947; doi:10.3389/fpls.2024.1506414)
Supplement: Supplementary file 2 [file Table1.xlsx]

## Sheet: Table S1
Supplementary Table 1. RT-qPC Primer used in this study
Gene Name	Primers
CBF1	F: GGCAGCAGAAGCATTTAGACC
	R: CAAACACCGCCTGTTCATCC
CBF4	F: CGTGCTAAGTCGGACGATGT
	R: CGTGCTAAGTCGGACGATGT
PAT1	F: CAGTTAAGCCCTGCTGTGGA
	R: TTGCGGCTTACTACTTCCCC
NAC2	F: GAATGCCTCCACATCAGGGA
	R: GGCACACTTTGGACCTCCTT
INV2	F: GCTGGAACTCCGGCGACTCACC
	R: CGCAGAAGATGCGAATTCGACT
SOD3	F: GTACAACGACCGTGGAAGGAAAC
	R: ACCTCAGGGGAGATCCCGTCAA

## Sheet: Table S2
Supplementary Table 2. Summary of PacBio sequencing reads
	Total Base (bp)	Number of reads	Mean Length(bp)
Polymerase Reads	28436340375	1156646	24585
Subread	27812819951	14941173	1861
CCS	2001688688	887555	2255
FLNC	1564390265	767601	2038

## Sheet: Table S3
Supplementary Table 3. Function annotation of novel genes using different databases
Database	Number of genes
Total	1,636 (100.00%)
NR	1,562 (95.48%)
GO	1,141 (69.74%)
KO	518 (31.66%)
KOG	408 (24.94%)
Swiss-Prot	1,028 (62.84%)
Unannotated	74 (4.52%)

## Sheet: Table S4
Supplementary Table 4. Summary of RNA sequencing and alignment data for each sample.
Samples	Clean Base(G)	Clean Q20 Bases Rate(%)	Clean Q30 Bases Rate(%)	GC Content(%)	Total Mapped Reads (%)
0h-1	7.23	98.12	94.22	43.15	95.28
0h-2	7.09	98.07	94.32	43.23	96.19
0h-3	6.86	97.88	94.11	43.36	95.56
12h-1	7.35	97.68	94.07	43.51	95.22
12h-2	6.81	98.11	94.31	43.32	95.63
12h-3	6.75	98.26	94.41	43.41	96.01
24h-1	6.22	97.89	93.62	42.68	95.12
24h-2	5.88	97.92	93.98	43.36	95.35
24h-3	7.27	97.86	93.85	43.19	95.23

## Sheet: Table S5
Supplementary Table 5. Differentially expressed genes in response to cold stress.
12h_vs_0h		24h_vs_0h
Up-regulated	Down-regulated	Up-regulated	Down-regulated
Pt3g006880	Pt5g001490	Pt9g007590	Pt3g028670
Pt5g014880	PtUn009520	Pt3g006880	Pt9g020970
Pt3g035680	PtUn019720	Pt2g004320	Pt4g006680
Pt1g014710	Pt2g022990	Pt3g038660	PtUn003260
Pt6g006870	Pt5g021250	Pt5g014880	Pt1g013040
Pt2g004320	Pt9g020970	Pt3g025560	PtUn005050
PtUn029110	Pt7g016700	Pt6g015990	Pt3g028050
Pt6g015990	PtUn029920	Pt5g021110	PtUn020770
Pt3g023740	Pt7g019490	PtUn000060	Pt3g033070
Pt1g002400	Pt4g015560	Pt6g007090	Pt9g001160
Pt1g012230	Pt6g012590	Pt7g014690	Pt4g006690
Pt7g001080	PtUn031920	Pt2g022450	Pt6g012590
Pt4g013130	Pt4g012790	Pt7g017470	Pt3g034820
Pt5g004880	Pt7g012100	PtUn005350	PtUn031920
Pt9g013750	Pt5g015960	Pt1g010750	Pt3g039180
Pt2g022450	PtUn027280	Pt9g006000	Pt1g002360
PtUn004500	Pt5g018440	Pt1g020650	Pt2g016780
Pt3g023730	PtUn001480	Pt6g019230	PtUn019430
Pt9g002490	PtUn012220	Pt4g022140	Pt7g003600
Pt3g025560	Pt3g000900	Pt5g008860	PtUn019300
Pt2g004260	PtUn017760	Pt2g004310	Pt5g018440
Pt2g012430	Pt9g009610	PtUn018820	Pt4g002090
Pt7g017470	Pt8g000990	PtUn026260	Pt5g017340
Pt9g013740	Pt9g002210	Pt1g022910	Pt5g021940
Pt9g018860	PtUn025170	Pt5g001470	Pt9g006370
Pt3g033150	Pt3g012230	Pt9g014100	Pt1g022250
Pt5g021110	PtUn004820	PtUn020460	Pt9g001060
Pt3g019320	Pt9g012710	Pt1g014710	Pt8g002240
Pt9g016150	Pt9g011900	Pt3g008170	Pt4g010510
Pt2g003140	Pt9g014020	Pt9g011680	Pt3g020790
Pt7g003090	Pt6g002770	Pt5g004880	Pt1g007010
PtUn033820	Pt3g032670	Pt6g001360	Pt7g001980
Pt3g029670	Pt7g001170	Pt4g012450	Pt1g013500
Pt3g004170	Pt2g011310	Pt7g005610	Pt3g012230
Pt9g006280	Pt9g015290	Pt3g023730	PtUn004820
Pt7g014690	Pt9g007070	Pt3g033150	PtUn025090
Pt2g003150	PtUn002260	Pt3g033560	PtUn019410
Pt1g021420	Pt4g020730	PtUn018990	Pt3g036240
Pt2g017980	PtUn018020	Pt4g017200	PtUn035520
Pt5g009370	Pt3g019260	Pt6g004290	Pt9g014020
Pt6g006830	Pt8g007890	Pt8g011780	PtUn007180
Pt9g007180	Pt6g016640	Pt3g003290	Pt1g000540
Pt4g004790	Pt6g010960	PtUn022720	Pt3g032670
Pt8g003320	Pt2g016980	Pt7g000070	Pt4g003990
PtUn022720	Pt5g022580	Pt7g019080	Pt5g021930
Pt7g014020	PtUn017060	Pt1g003500	Pt5g001390
Pt1g010750	Pt8g012420	Pt5g001180	Pt9g015290
Pt5g018580	Pt5g007580	Pt2g005330	Pt9g013740
Pt9g017460	Pt6g010240	Pt7g018090	Pt4g001730
PtUn018990	Pt8g012680	Pt8g010860	Pt9g007070
PtUn006060	Pt4g010410	Pt3g038670	Pt4g020730
Pt3g023630	Pt9g018150	Pt5g025690	PtUn018660
Pt9g007590	Pt3g032890	Pt8g009430	PtUn018100
Pt3g018800	Pt2g001750	Pt4g006440	Pt3g025910
Pt9g006000	Pt4g014170	Pt7g003090	Pt2g016980
Pt7g017520	Pt1g006240	Pt7g020020	Pt5g022580
Pt9g009300	Pt9g015580	Pt9g013650	PtUn007560
Pt3g001640	Pt7g004500	Pt1g012230	Pt3g011820
Pt2g000790	Pt3g007770	Pt1g004750	PtUn023970
Pt9g018870	Pt5g022780	Pt8g004390	PtUn017060
Pt7g000120	Pt7g000440	Pt7g008780	Pt6g019920
PtUn030450	Pt3g001570	Pt7g003200	Pt3g015290
Pt3g020140	Pt8g006690	Pt2g004330	Pt5g016780
Pt3g020160	PtUn031760	Pt3g006860	Pt3g020600
Pt2g004310	Pt7g000530	Pt3g006330	PtUn009270
Pt6g011610	Pt7g012540	Pt4g019250	Pt5g007580
PtUn026670	PtUn023830	Pt1g009430	Pt6g010240
Pt2g016610	PtUn027600	Pt3g029670	PtUn007940
PtUn005350	Pt9g014380	Pt5g018860	Pt1g022380
PtUn037060	Pt6g015290	Pt3g030850	Pt8g010820
Pt2g000780	Pt3g020410	Pt8g002850	Pt3g032890
Pt7g001710	Pt3g019150	Pt7g004290	PtUn021980
Pt5g026330	Pt1g000320	Pt3g024080	PtUn019310
Pt1g020780	PtUn020920	Pt4g009540	Pt7g011910
Pt3g020170	Pt2g025890	Pt6g013810	Pt8g002890
Pt2g014810	Pt2g019130	Pt3g000480	Pt8g010010
Pt1g020650	Pt2g011360	Pt9g007260	Pt1g006240
PtUn015310	Pt7g002890	Pt6g018090	PtUn019440
Pt6g006850	Pt4g005890	Pt9g007510	Pt7g004500
Pt9g010840	Pt3g020470	Pt3g013610	Pt7g015830
Pt5g014520	Pt6g018510	Pt6g004300	Pt5g022780
Pt3g020820	Pt5g007120	Pt1g020870	Pt7g000440
Pt3g038660	Pt1g012550	Pt5g016270	PtUn021790
Pt3g009210	Pt1g011350	Pt2g006570	Pt3g034580
Pt5g015820	Pt9g013220	Pt6g011610	PtUn018880
Pt7g018090	Pt3g027930	Pt6g011640	PtUn031760
Pt9g021310	Pt8g002680	Pt3g023740	PtUn016360
Pt7g003300	PtUn020410	Pt2g022300	Pt4g013630
Pt3g017760	Pt9g020900	Pt6g011770	Pt3g007500
Pt2g022270	Pt2g011030	Pt3g001640	Pt3g014170
Pt6g018130	PtUn003280	Pt3g025640	Pt7g000530
Pt9g013390	PtUn036820	Pt5g016460	Pt9g017910
Pt3g009760	Pt9g018540	Pt2g024330	Pt2g017100
Pt7g003760	Pt3g023330	PtUn008110	PtUn027600
Pt8g009540	Pt5g019900	Pt6g006830	Pt9g014380
Pt4g004820	Pt4g021650	Pt2g020620	PtUn035470
Pt9g006230	Pt4g019080	Pt3g011510	Pt6g015290
Pt9g020530	Pt3g007090	Pt7g005540	Pt3g019150
Pt6g008450	Pt1g013650	Pt2g023130	Pt3g025420
Pt4g019110	Pt5g024790	Pt2g010120	Pt1g000320
Pt4g000660	Pt8g009230	Pt1g005220	Pt5g022430
Pt2g016310	Pt1g012650	Pt6g005080	PtUn005750
Pt8g011780	PtUn022410	PtUn029110	Pt3g018070
Pt8g006240	Pt6g016290	Pt2g024530	PtUn016980
Pt4g012330	Pt3g029990	Pt2g015220	Pt7g002890
Pt7g015820	Pt1g010060	Pt6g004530	Pt3g020470
PtUn029130	Pt9g017610	Pt5g018540	Pt4g022840
Pt7g009940	PtUn019750	Pt4g015120	Pt6g018510
Pt3g020150	Pt1g018900	PtUn033120	Pt5g007120
Pt4g016900	Pt9g011920	Pt7g003300	Pt7g006960
Pt3g023650	Pt5g015900	PtUn018440	Pt1g011350
Pt5g008860	Pt2g018640	Pt6g008450	Pt3g027930
Pt4g015550	Pt2g017930	Pt2g005500	Pt9g020900
Pt2g020370	Pt5g025560	Pt4g019820	Pt9g010360
Pt9g011880	PtUn025810	PtUn004030	Pt2g011030
Pt3g019920	Pt3g038710	PtUn011570	PtUn003280
PtUn029780	Pt3g032700	Pt2g024650	Pt1g019970
Pt3g030840	PtUn027880	PtUn009100	PtUn036820
Pt8g010530	Pt1g000530	Pt1g020780	Pt7g002670
Pt9g013720	Pt1g022620	Pt5g018560	Pt5g009080
Pt1g004750	Pt2g012820	Pt1g003060	Pt9g018540
Pt6g017310	Pt7g005280	Pt6g006870	Pt7g016540
Pt3g029680	Pt6g015380	Pt3g019320	PtUn010040
Pt4g016200	Pt3g022070	PtUn006600	Pt5g019900
Pt3g019270	Pt6g000530	Pt3g028270	Pt1g010740
Pt4g022080	Pt4g019780	Pt9g020530	Pt8g009230
Pt9g004990	Pt1g012990	Pt5g014210	Pt1g012650
PtUn016250	Pt3g010070	Pt9g005820	PtUn006200
Pt6g011770	Pt9g015230	Pt9g005510	PtUn027770
Pt2g011290	Pt8g007720	Pt7g003760	PtUn021030
Pt3g006860	Pt3g008500	Pt2g020960	Pt3g005040
Pt1g021050	Pt2g013390	Pt4g017240	PtUn033750
Pt7g006660	Pt7g017000	PtUn007700	Pt6g016290
Pt5g008820	Pt6g010770	Pt4g003140	Pt1g011330
Pt6g013810	Pt8g008220	Pt9g014300	Pt3g009420
Pt5g025800	Pt5g004560	Pt7g009940	PtUn014520
Pt8g004390	Pt3g032790	Pt2g015210	Pt1g010060
PtUn000060	Pt4g009460	Pt6g014470	Pt7g007750
PtUn010950	Pt9g009230	PtUn008330	PtUn003210
PtUn022340	Pt3g011950	PtUn016250	PtUn018720
Pt8g002850	Pt4g013450	Pt5g016250	Pt3g032470
Pt7g004290	Pt4g012830	Pt2g013860	PtUn019750
Pt6g006500	PtUn006130	Pt2g002440	Pt9g006260
Pt4g005130	Pt7g017410	Pt3g027520	Pt3g026230
Pt2g023900	Pt1g008990	Pt4g017520	Pt4g002050
Pt4g020540	Pt2g017380	Pt7g001710	Pt9g015800
Pt5g024980	PtUn024240	Pt9g017390	Pt4g007950
Pt2g003600	Pt1g016010	Pt4g000090	Pt2g021400
PtUn006660	Pt5g025600	Pt8g005070	Pt5g015900
Pt1g001970	Pt9g002180	Pt3g018800	Pt7g003040
Pt5g021950	Pt2g017340	PtUn001490	Pt2g018640
Pt2g023720	Pt2g026130	PtUn027010	PtUn016400
Pt5g022160	PtUn029950	Pt6g007670	Pt2g017930
Pt5g022300	Pt1g009940	Pt3g019920	Pt7g000310
PtUn031550	Pt2g013350	Pt7g004870	Pt3g018440
Pt5g022310	Pt1g010540	Pt7g009100	PtUn033220
Pt3g008170	PtUn022700	Pt2g023900	Pt7g004480
Pt4g012450	Pt8g009670	Pt3g036360	Pt3g038710
Pt2g023920	Pt1g016020	Pt2g006070	PtUn027880
Pt3g024080	Pt1g004400	PtUn017800	Pt6g007800
Pt2g001980	PtUn028640	Pt4g013130	PtUn012650
Pt9g011680	Pt9g012480	Pt7g020250	Pt2g012820
Pt9g020520	Pt1g005740	Pt8g009890	Pt7g000750
Pt9g013240	Pt5g021320	Pt9g007180	PtUn011410
PtUn030790	Pt5g011320	PtUn015470	Pt6g001950
Pt6g011960	PtUn020040	Pt9g018860	Pt9g000500
Pt2g022940	Pt7g010480	Pt9g013640	Pt7g002420
Pt7g003200	PtUn008460	Pt4g020490	Pt8g000380
Pt6g017500	Pt8g007630	Pt6g019720	Pt9g016630
Pt7g012040	Pt9g015260	Pt9g020520	Pt3g022070
Pt1g009250	Pt5g010170	Pt2g019440	Pt6g000530
Pt7g019090	Pt7g021480	PtUn033820	Pt7g001090
Pt1g009540	Pt9g012900	Pt7g007490	Pt3g027370
PtUn008110	Pt7g001140	Pt8g011820	PtUn018010
Pt6g001360	Pt2g027950	Pt1g009250	PtUn003390
Pt7g020020	PtUn025070	Pt4g016290	PtUn035110
PtUn003500	PtUn011050	Pt2g018940	Pt1g012990
Pt3g023010	Pt6g010160	Pt3g038990	Pt2g013110
Pt7g000740	Pt6g001380	Pt8g003320	PtUn017040
PtUn020000	Pt9g008820	Pt4g007720	Pt3g010070
Pt3g009220	Pt1g015070	Pt3g000200	Pt9g015230
Pt3g022600	Pt2g017920	Pt9g013840	Pt1g018420
Pt2g004330	Pt3g024570	PtUn015260	Pt3g008500
Pt6g011970	Pt8g002580	Pt4g005130	Pt2g013390
Pt3g040960	Pt3g032870	Pt7g018770	Pt7g017000
Pt4g006440	Pt6g001500	Pt9g011880	Pt3g018690
Pt5g001470	PtUn031400	Pt3g029640	Pt7g007230
Pt1g013020	Pt2g024040	Pt8g000120	Pt9g005930
Pt3g030850	PtUn008870	Pt5g022250	Pt4g003510
Pt3g011870	Pt3g036500	Pt5g016180	Pt8g008220
Pt9g005990	Pt8g003870	Pt2g003600	Pt3g032790
Pt6g007090	Pt9g006650	Pt1g015530	Pt5g022910
Pt5g025780	PtUn013680	Pt2g003120	Pt9g009230
Pt1g001150	PtUn001920	Pt5g024980	Pt2g005580
Pt2g023130	Pt5g018420	PtUn020480	Pt5g014790
Pt7g018770	PtUn035040	Pt1g009740	Pt9g003450
PtUn028950	Pt5g015890	PtUn026700	Pt1g018960
Pt6g019230	Pt2g004270	Pt8g012460	Pt8g002600
Pt2g018940	PtUn004640	Pt2g028410	Pt4g008960
Pt6g004290	Pt7g001740	PtUn023570	Pt2g012460
Pt6g010640	Pt5g022940	Pt2g017850	PtUn006130
Pt3g011290	Pt7g007010	Pt2g003930	Pt7g017410
Pt8g000120	PtUn004610	Pt2g004300	Pt5g016790
Pt3g037820	Pt1g007720	Pt5g022640	Pt1g008990
Pt1g001200	Pt2g013980	Pt5g011510	Pt1g000040
PtUn001890	Pt3g037340	Pt3g031530	PtUn024240
Pt3g030980	Pt5g016000	Pt3g038680	Pt1g016010
Pt9g016320	Pt9g014250	Pt2g019820	Pt8g009950
Pt6g010450	Pt1g010820	Pt3g007110	PtUn036750
Pt3g011250	Pt7g010360	PtUn030790	Pt1g009920
Pt4g003140	Pt7g018010	Pt2g017870	Pt5g025600
Pt5g009860	Pt1g013350	Pt3g032270	Pt2g013920
Pt4g019220	Pt3g019210	PtUn032480	Pt4g007520
Pt4g019820	Pt2g015570	Pt3g022600	Pt5g022410
Pt3g019030	PtUn024100	Pt4g005630	Pt7g016150
Pt4g005780	Pt3g011720	Pt9g009580	Pt6g002870
Pt8g008740	Pt6g018760	Pt2g016310	Pt1g009940
Pt4g018840	Pt7g004520	Pt4g016200	Pt7g012700
Pt5g025040	PtUn009770	PtUn028690	PtUn017270
Pt7g009200	Pt2g016390	Pt2g017980	Pt3g040060
Pt6g003040	Pt3g040070	Pt8g010530	Pt3g021850
Pt8g007580	Pt3g031040	Pt1g010410	Pt3g027400
Pt3g032320	Pt5g015830	Pt2g024890	Pt8g009670
Pt5g005760	Pt3g022300	Pt7g012180	Pt6g010120
Pt3g019660	PtUn004210	Pt7g006660	PtUn002800
Pt2g004300	Pt3g013810	Pt8g007650	PtUn030830
Pt6g019720	PtUn025230	Pt1g021420	Pt6g010530
Pt3g035450	PtUn010740	Pt4g021630	Pt7g020820
PtUn020460	Pt8g006100	Pt2g017620	PtUn028640
Pt7g010630	Pt4g015700	Pt1g014400	Pt1g005740
Pt6g005770	Pt3g014060	PtUn011330	Pt5g021320
Pt4g014120	PtUn036930	Pt3g026310	Pt8g007940
Pt8g006220	Pt3g013320	Pt7g004660	Pt9g011450
Pt4g002450	Pt5g000920	Pt3g039650	Pt7g021410
Pt5g001000	Pt3g010010	Pt5g000430	Pt5g011320
Pt5g001880	Pt5g008530	Pt3g028800	Pt7g010480
Pt2g029460	Pt3g010890	Pt7g001620	Pt2g001110
Pt3g031060	Pt4g016040	Pt9g010580	Pt2g024810
Pt3g004480	Pt5g021830	Pt2g016290	Pt8g007630
Pt8g003950	Pt9g011630	PtUn019630	Pt9g015260
PtUn013670	Pt4g018640	Pt2g005710	Pt6g007660
PtUn024070	Pt9g012880	Pt5g025040	Pt7g008280
Pt2g013860	Pt4g019570	Pt1g000380	Pt1g014370
Pt8g007650	Pt5g000740	Pt8g005080	Pt7g021480
Pt5g013790	Pt9g012850	Pt3g033320	Pt3g021940
PtUn024300	Pt5g022080	Pt3g016190	Pt9g012900
PtUn033120	Pt5g025170	Pt3g035490	PtUn025070
PtUn033600	Pt4g010380	Pt1g017580	Pt1g020250
Pt2g017990	Pt4g012480	Pt6g012850	PtUn011050
Pt1g003500	Pt9g007100	Pt2g022270	Pt6g010160
Pt5g016080	Pt3g006770	Pt8g006280	Pt9g016660
Pt8g005070	PtUn015160	Pt9g003310	Pt7g011490
Pt9g012440	PtUn033730	Pt2g011290	Pt3g028010
PtUn001490	Pt7g011640	PtUn020490	Pt9g008820
Pt2g022300	PtUn022250	Pt1g019710	PtUn023220
Pt6g004240	PtUn018250	Pt2g008210	PtUn028340
Pt3g024430	Pt4g011700	Pt2g015170	Pt9g002800
Pt2g030070	Pt3g009440	Pt3g011250	Pt2g002120
Pt5g018560	Pt3g040220	Pt3g024430	Pt3g024420
Pt3g002510	PtUn019650	Pt3g013580	Pt3g008480
Pt4g011950	Pt4g014750	Pt8g008740	Pt3g024570
Pt1g008590	Pt3g023480	Pt2g004750	Pt8g002580
PtUn006020	Pt4g019140	PtUn020700	Pt3g032870
Pt3g030370	Pt7g001250	Pt6g018520	Pt5g017200
Pt7g006180	Pt6g008820	Pt9g001260	Pt8g000390
Pt7g001210	Pt6g001640	PtUn026280	Pt7g020210
PtUn033540	Pt7g007520	Pt2g029190	Pt2g013370
Pt2g019830	Pt9g008990	PtUn037070	Pt5g015020
Pt5g003980	PtUn035860	Pt7g012040	Pt3g036500
Pt3g032660	PtUn013990	Pt4g005820	Pt8g003870
Pt1g003440	PtUn014730	PtUn035800	Pt9g006650
PtUn026420	Pt1g011750	Pt8g012470	Pt2g014790
Pt1g017580	Pt2g009520	Pt8g010480	Pt2g025820
Pt8g009430	Pt3g024290	Pt4g022080	Pt3g018310
Pt9g008350	Pt4g007800	Pt9g016320	PtUn013680
Pt7g000070	Pt4g014530	Pt2g018220	PtUn001920
Pt3g019110	Pt2g027740	Pt8g003140	Pt2g000070
Pt3g038990	Pt2g008640	Pt2g028710	Pt5g018420
Pt9g008140	Pt2g020460	Pt9g004430	Pt8g009140
PtUn031450	Pt3g011360	Pt5g025460	Pt5g015890
Pt3g024580	Pt5g013510	Pt5g007480	Pt3g025850
PtUn004030	Pt9g004240	Pt9g004450	PtUn036380
Pt5g019470	Pt3g027840	Pt4g000670	Pt6g012910
Pt3g033320	PtUn015380	PtUn017310	Pt4g000550
Pt4g006390	Pt7g008340	PtUn033900	PtUn031460
PtUn015670	Pt2g014140	Pt2g026200	Pt2g004270
Pt3g019400	Pt5g020020	Pt6g018130	Pt7g001740
Pt1g020790	Pt3g016470	Pt2g006290	Pt6g014230
Pt3g021220	Pt5g021340	PtUn032620	Pt5g022940
Pt3g000060	Pt2g003640	Pt9g007280	Pt7g007010
Pt7g009690	PtUn003750	Pt4g009940	PtUn004610
Pt2g003930	Pt9g005060	Pt3g005010	PtUn028110
Pt5g016090	Pt5g005780	Pt2g005730	PtUn013390
Pt7g012210	Pt4g004090	Pt4g018850	Pt3g037340
PtUn002720	Pt5g018290	Pt7g003500	Pt5g016000
Pt1g014460	Pt5g024220	Pt2g018980	Pt9g014250
Pt6g000160	Pt9g013540	Pt4g015550	Pt1g004180
Pt2g003290	Pt2g006640	Pt3g019270	Pt1g010820
Pt4g018790	Pt3g037480	Pt1g017850	Pt9g016930
Pt6g018090	Pt5g021130	Pt3g009220	Pt1g013350
Pt3g003290	Pt3g024960	Pt3g001380	Pt4g019370
Pt5g023360	PtUn001880	Pt1g009950	Pt3g040720
Pt1g000370	Pt4g002040	Pt9g005970	Pt3g019210
Pt3g026170	Pt6g015070	Pt5g025570	Pt2g015570
Pt1g002990	Pt6g001520	Pt5g021100	Pt6g011950
Pt3g031090	Pt5g005270	Pt1g009150	Pt7g019750
Pt3g035800	Pt2g023710	Pt7g015740	PtUn024100
Pt9g001360	Pt2g015880	Pt5g014950	Pt5g005280
Pt7g004660	PtUn015780	Pt6g006410	Pt4g004780
Pt7g012050	PtUn011150	Pt8g005250	Pt2g008340
Pt2g027130	Pt3g030920	Pt1g015140	Pt3g011720
Pt4g011870	PtUn028700	Pt9g006280	Pt6g018760
Pt1g006790	Pt2g002290	Pt2g003300	Pt7g004520
Pt6g017630	PtUn024570	Pt9g003200	Pt1g017340
Pt1g011610	Pt3g017370	Pt4g007560	Pt6g005990
PtUn018640	Pt9g006520	PtUn035430	Pt2g016390
Pt5g005020	Pt3g025060	Pt7g001070	Pt3g040070
Pt3g013720	PtUn028930	Pt2g016280	Pt6g005100
Pt1g017700	Pt8g000560	Pt8g005440	Pt3g018940
Pt5g015290	PtUn034910	Pt9g010840	Pt3g031040
Pt3g039970	Pt3g000700	Pt1g001960	Pt5g015830
PtUn026700	PtUn006400	PtUn008070	PtUn013690
Pt7g019130	Pt3g015670	Pt3g024580	Pt3g015150
Pt3g036610	PtUn009070	Pt5g020430	Pt1g003580
Pt5g006450	Pt9g004160	Pt9g007470	Pt3g022300
Pt3g031560	Pt3g023140	Pt1g021180	PtUn004210
Pt4g016290	Pt2g016320	Pt9g002110	Pt4g006240
Pt2g005050	PtUn012840	Pt3g026920	Pt9g015190
Pt2g010120	PtUn024510	Pt2g000920	Pt3g008110
Pt2g004150	Pt4g018760	Pt6g012630	PtUn025230
Pt7g012310	PtUn000030	PtUn022670	PtUn010740
Pt4g017510	Pt3g038960	Pt3g019400	PtUn009530
Pt4g019280	PtUn005110	Pt7g019090	Pt3g037830
Pt3g034490	Pt3g024590	PtUn025570	Pt3g010950
Pt9g010090	Pt5g018730	Pt6g017310	Pt4g011150
PtUn024260	Pt6g018770	Pt3g036230	Pt4g011340
Pt4g017520	PtUn009140	Pt5g006880	Pt5g025230
Pt3g037500	PtUn036090	Pt9g014770	Pt3g014060
Pt3g032360	Pt2g019400	PtUn037060	PtUn036930
Pt5g021840	Pt9g010300	Pt9g013720	Pt5g017720
Pt8g010420	PtUn012550	Pt3g023720	PtUn019390
Pt4g009770	Pt9g019480	PtUn014560	Pt5g000920
Pt9g006920	Pt4g021670	Pt7g018430	Pt3g010010
Pt8g007210	Pt5g013600	Pt3g012720	Pt5g008530
Pt3g032270	Pt5g003040	Pt8g008130	PtUn018120
Pt4g015120	PtUn031010	Pt1g000370	Pt6g013380
Pt3g038000	Pt9g016950	PtUn027300	PtUn031230
Pt2g022850	PtUn004180	Pt5g020070	Pt1g022260
Pt5g004760	Pt8g011420	Pt2g020080	Pt4g016040
PtUn023310	Pt8g010690	Pt9g008300	Pt9g011630
Pt2g022560	Pt4g017230	Pt6g011970	Pt4g019570
Pt4g019790	Pt5g025440	PtUn004230	Pt5g000740
Pt1g007040	Pt9g002590	Pt2g001580	Pt9g012850
Pt9g002410	PtUn015020	PtUn017210	Pt2g013770
Pt7g001070	Pt8g004500	Pt8g010420	PtUn014830
Pt5g011510	Pt2g014320	Pt2g021680	PtUn014930
Pt4g016360	PtUn010310	Pt7g002600	Pt6g012510
Pt9g007510	Pt4g015960	Pt7g021640	Pt5g025170
Pt1g010590	Pt3g030460	Pt4g019220	Pt3g024560
Pt3g000650	Pt4g012810	Pt5g013780	Pt4g010380
Pt4g022390	Pt1g009390	Pt2g030070	Pt4g012480
Pt9g017420	Pt3g021960	Pt2g003290	Pt9g007100
Pt3g015480	Pt6g013730	Pt3g039970	Pt3g006770
Pt7g019080	Pt7g021520	Pt9g008590	Pt7g000760
Pt7g007490	Pt8g001130	Pt5g018510	Pt6g002690
Pt7g005610	Pt4g018920	Pt9g001360	Pt5g020440
Pt4g000870	Pt9g001290	Pt9g012800	PtUn015160
Pt2g019820	Pt1g000090	Pt4g010350	Pt7g018200
Pt2g005730	Pt2g014980	Pt6g010450	Pt4g022520
PtUn004230	Pt8g012410	Pt9g005070	Pt4g011700
PtUn026430	PtUn020400	Pt3g040810	Pt3g009440
Pt3g023460	Pt7g015190	Pt3g030840	Pt3g023480
Pt8g002710	Pt5g014630	Pt5g009860	Pt3g013770
Pt8g009890	PtUn009830	Pt6g004550	Pt7g001250
Pt7g015480	Pt6g009420	Pt2g004260	Pt6g001640
PtUn036770	Pt2g021050	Pt5g005020	Pt7g007520
Pt9g020510	Pt3g036260	Pt8g007210	Pt3g010990
Pt3g019300	Pt2g005560	Pt6g009570	Pt1g006540
PtUn036660	Pt3g017220	Pt7g004160	Pt2g011170
Pt5g011690	PtUn002870	Pt4g004420	Pt4g013650
Pt3g003870	Pt4g007530	Pt8g006240	PtUn013990
Pt5g012300	Pt2g023940	Pt4g021480	Pt1g002970
Pt7g000320	Pt3g040470	Pt3g010650	Pt1g014040
Pt4g000090	PtUn022450	Pt3g033640	Pt7g002430
Pt8g009240	Pt7g009330	Pt4g010300	Pt5g004120
Pt8g003530	Pt6g001490	Pt5g022800	Pt9g009390
Pt6g002590	PtUn020100	PtUn036220	Pt3g024290
Pt1g022910	Pt1g018620	Pt6g010640	Pt4g007800
Pt6g004330	PtUn036840	Pt9g018140	Pt4g014530
Pt5g020430	Pt6g019970	PtUn029540	Pt5g022360
PtUn020800	Pt4g014880	Pt4g019280	PtUn033590
Pt3g038670	PtUn036200	Pt7g001030	Pt6g012060
Pt3g035690	Pt3g002240	Pt6g012670	Pt3g040850
Pt9g019000	Pt5g014160	Pt1g009540	PtUn030160
Pt5g019910	Pt6g013410	PtUn021440	PtUn011650
Pt7g007020	Pt2g009510	Pt5g012300	Pt3g027250
Pt6g019680	Pt3g032450	Pt2g001080	Pt9g004240
Pt2g017870	Pt7g008370	Pt1g008390	Pt9g016600
PtUn023350	Pt8g008490	Pt4g016900	PtUn007220
Pt4g016110	Pt5g014250	Pt3g022380	PtUn015380
Pt6g013660	Pt5g019880	Pt2g005050	PtUn020440
Pt5g025660	Pt4g012470	Pt1g017620	Pt7g008340
Pt7g008880	Pt5g021240	PtUn020000	Pt2g014140
Pt5g004580	Pt2g023950	Pt9g017430	Pt6g008310
Pt9g005970	Pt1g019030	Pt9g013240	Pt5g020020
Pt2g008210	Pt3g013310	Pt3g037500	Pt3g016470
PtUn014310	Pt1g022270	Pt7g003250	Pt9g014800
Pt7g006450	Pt8g010790	Pt3g000210	Pt5g021340
Pt4g005290	PtUn032320	Pt7g015220	Pt2g003640
Pt8g010480	Pt1g011860	Pt5g008760	Pt9g009270
PtUn034410	Pt9g021050	Pt9g009670	Pt6g010060
PtUn036220	Pt7g003600	Pt5g006820	Pt4g009950
Pt1g021330	PtUn010420	Pt3g009400	PtUn001270
Pt7g012710	Pt8g011030	Pt4g022420	PtUn003750
Pt3g036080	Pt3g009950	PtUn036360	Pt3g029520
Pt6g012930	PtUn010530	Pt3g017760	Pt5g005780
Pt2g022590	Pt9g010690	Pt3g002480	PtUn021220
Pt2g029120	Pt9g016210	Pt1g022970	Pt5g018290
Pt2g007020	Pt9g012550	Pt3g005320	Pt5g022950
Pt9g004430	Pt1g004610	Pt1g017700	Pt5g024220
Pt5g021420	PtUn004100	Pt3g023010	Pt9g007120
Pt1g018650	Pt8g008470	Pt5g016860	Pt9g013540
Pt5g001070	Pt6g002140	PtUn034410	Pt2g006640
Pt9g009580	Pt1g014060	Pt6g017380	Pt9g008500
Pt3g029010	PtUn000950	PtUn024620	Pt3g037480
Pt2g000600	PtUn030640	Pt4g012330	Pt5g021130
PtUn032620	Pt5g014330	Pt9g003520	Pt3g025510
PtUn001310	Pt8g008480	Pt4g002030	Pt5g012180
PtUn009840	PtUn022630	Pt9g007270	Pt6g015070
Pt4g012220	Pt5g020160	Pt7g000320	Pt5g005270
Pt7g012490	Pt5g007270	Pt8g004870	Pt2g023710
Pt3g031530	Pt2g019760	Pt7g017740	Pt3g018950
PtUn028050	Pt1g002750	PtUn008030	Pt4g009900
Pt7g017640	Pt7g005820	PtUn031990	Pt2g003570
Pt5g018780	Pt5g014220	Pt2g014810	Pt5g004970
Pt1g014890	PtUn029030	Pt7g008880	PtUn030440
PtUn006450	Pt9g009520	PtUn020450	PtUn005800
Pt1g010410	Pt4g011240	Pt6g018810	Pt3g030920
PtUn005810	Pt6g017080	Pt5g001050	Pt5g011040
Pt9g005940	Pt4g015620	Pt7g012710	PtUn028700
Pt6g004570	Pt5g022200	Pt1g002610	PtUn024570
Pt3g015990	PtUn031660	Pt4g005290	Pt3g025060
Pt6g002700	Pt8g004010	Pt8g007880	PtUn034910
Pt9g014770	Pt1g012920	PtUn035540	Pt7g001610
Pt5g022420	Pt2g009500	Pt6g019680	Pt3g000700
Pt3g026240	PtUn010700	Pt3g019110	Pt9g004160
Pt2g029350	Pt7g015210	Pt4g007880	Pt4g018500
Pt3g010650	Pt4g010110	Pt9g020490	Pt4g020780
Pt3g025200	PtUn031800	Pt3g022050	Pt3g023140
Pt5g010520	Pt7g021390	Pt6g005770	PtUn008450
Pt3g022150	Pt4g007830	Pt6g003040	Pt5g020050
PtUn009760	Pt6g016520	PtUn013780	Pt2g029320
Pt3g023720	Pt7g021210	Pt9g017450	Pt4g021570
Pt1g019680	Pt9g012840	PtUn007690	Pt8g011690
Pt2g010920	Pt1g009200	Pt3g040960	PtUn024510
Pt3g025190	Pt5g018330	Pt7g007020	PtUn000030
Pt1g001960	Pt4g006910	Pt3g026170	Pt3g038960
Pt8g000340	Pt6g008120	Pt1g019430	PtUn005110
Pt1g012430	Pt4g007990	Pt3g014120	Pt3g034460
Pt9g005960	Pt5g011110	Pt2g012480	Pt7g014080
PtUn035430	Pt2g018790	Pt5g004100	Pt7g012730
Pt1g015470	Pt3g034590	Pt2g017160	Pt3g024590
Pt3g035440	Pt8g006530	Pt9g002290	Pt5g018730
Pt9g021100	Pt3g014980	PtUn020230	Pt4g015970
Pt3g036230	Pt1g002340	Pt7g004650	PtUn033880
Pt6g005080	PtUn032840	Pt5g015070	PtUn036090
Pt3g016190	Pt5g023890	Pt9g017340	Pt2g019400
PtUn010250	Pt8g006650	Pt4g017510	PtUn030580
Pt9g020030	Pt6g004050	Pt9g018870	Pt9g010300
PtUn026260	PtUn021270	PtUn024110	Pt4g021670
Pt2g023840	Pt7g012290	Pt5g009450	Pt5g013600
PtUn003250	Pt3g020430	Pt5g024460	Pt2g002660
PtUn008430	Pt1g000570	Pt3g036080	PtUn031010
PtUn026410	Pt3g024300	Pt4g016620	PtUn004180
Pt7g017740	PtUn036560	Pt8g002660	Pt6g019650
Pt3g040810	Pt8g012350	Pt3g031900	Pt9g014220
Pt2g020080	Pt6g015530	Pt8g002340	Pt4g017230
Pt5g009820	Pt1g013040	Pt6g007060	Pt5g025440
Pt2g024650	Pt2g009730	Pt9g010750	Pt9g009640
Pt5g008470	PtUn023050	Pt5g025850	Pt4g015070
PtUn028710	Pt5g005870	Pt5g010520	Pt8g004500
Pt3g011000	Pt4g020820	Pt6g006640	Pt5g018030
Pt8g009660	Pt1g002830	Pt2g020200	PtUn010310
Pt2g001800	Pt7g013240	Pt8g006960	PtUn029020
Pt4g019610	Pt2g001100	Pt1g011610	Pt4g015960
Pt2g004500	PtUn033020	Pt5g013790	Pt4g012810
PtUn028880	Pt6g012860	Pt7g002630	PtUn034480
Pt7g015680	Pt9g002360	Pt3g026570	Pt3g033530
PtUn036680	Pt8g000980	Pt5g015400	Pt6g013730
Pt6g004300	Pt3g017210	Pt3g007550	PtUn016870
Pt2g005520	Pt8g003390	Pt3g005440	Pt4g018920
Pt3g018460	Pt1g016790	Pt3g004650	Pt6g007840
PtUn023340	Pt5g013970	PtUn029780	PtUn027900
Pt8g009600	PtUn007480	Pt1g001150	Pt1g014030
PtUn036690	Pt3g021510	Pt6g017470	Pt2g014980
PtUn022640	Pt2g018450	PtUn028040	Pt8g012410
Pt3g015500	Pt3g011700	PtUn033540	PtUn008250
PtUn007700	PtUn018900	Pt5g005010	PtUn020400
Pt5g006810	Pt5g003160	PtUn027490	Pt2g012770
PtUn032480	Pt4g019330	Pt6g003010	Pt5g014630
Pt7g014840	Pt9g003130	Pt2g028890	Pt7g011120
Pt1g018360	PtUn017090	Pt6g002590	PtUn009830
Pt3g001380	Pt5g001270	Pt5g017290	Pt2g021050
Pt5g022640	Pt4g007260	PtUn035100	Pt3g036260
Pt3g037590	Pt8g000630	Pt6g007310	Pt9g017410
Pt8g004650	PtUn017790	Pt5g021150	Pt4g014550
Pt5g020930	PtUn015650	Pt6g004620	Pt2g009790
Pt4g010730	Pt3g007190	Pt7g002640	Pt2g005560
Pt6g016220	Pt1g006840	PtUn022340	Pt2g007260
Pt8g007230	Pt5g018710	Pt2g023800	Pt3g017220
Pt6g004630	Pt4g019340	PtUn018560	PtUn013450
PtUn030430	PtUn014370	PtUn002250	Pt3g003680
Pt4g003920	Pt4g019490	Pt9g005990	PtUn002870
PtUn018050	Pt1g004620	PtUn024840	Pt3g014860
Pt9g005510	Pt6g004420	Pt3g032360	PtUn027470
Pt1g015530	PtUn036780	Pt7g014020	Pt7g019520
PtUn009790	Pt2g000020	Pt9g021310	Pt1g008980
Pt4g004310	Pt4g011940	Pt7g009200	PtUn036840
Pt7g002640	Pt7g006230	Pt9g013120	Pt6g019970
Pt8g004250	Pt6g002420	Pt2g024080	Pt6g013410
Pt5g001130	PtUn008820	Pt3g020220	Pt4g009730
Pt5g002870	PtUn029990	Pt7g013830	Pt3g032450
Pt9g001190	Pt9g021670	Pt3g030060	Pt6g014750
Pt4g020590	PtUn018850	Pt9g007460	Pt7g008370
Pt1g003120	Pt1g022250	Pt5g010470	Pt2g009950
Pt5g019640	Pt7g009800	Pt6g015050	Pt2g014880
PtUn026490	PtUn024030	PtUn018130	PtUn003790
Pt9g008370	PtUn020190	PtUn021560	Pt5g014250
Pt5g025690	Pt1g003430	PtUn025240	PtUn014410
Pt6g014550	Pt2g016380	Pt7g011000	Pt3g033220
Pt5g000250	Pt1g015000	Pt7g019130	Pt4g012470
Pt7g014350	Pt4g005180	Pt5g021080	Pt5g021240
Pt1g020870	Pt7g015750	PtUn004500	Pt2g023950
Pt4g008290	PtUn011110	PtUn005810	Pt2g020930
Pt8g012080	Pt5g024760	PtUn024070	Pt1g019030
Pt3g020280	Pt2g001760	Pt5g021770	Pt3g013310
Pt9g007260	PtUn019610	Pt7g009650	Pt4g007000
Pt4g020080	PtUn029500	PtUn036510	Pt8g010790
Pt3g026310	Pt5g007570	Pt1g012340	PtUn032320
Pt3g029690	Pt6g006010	Pt4g019810	PtUn015320
Pt7g002180	Pt5g009260	Pt1g009910	Pt6g017810
Pt4g013200	Pt5g002550	Pt9g010820	PtUn010420
Pt7g013830	Pt5g011750	Pt5g026250	Pt2g020260
PtUn018190	Pt1g015210	Pt7g006450	PtUn010530
Pt9g015780	Pt4g003490	Pt4g007020	Pt9g010690
Pt6g004530	Pt9g021270	Pt2g015070	Pt3g020920
Pt4g001750	Pt7g004510	PtUn036400	Pt4g007670
Pt3g009490	PtUn006780	Pt1g007490	PtUn014420
Pt9g005560	Pt2g002340	Pt8g009600	Pt8g004960
Pt3g038930	Pt2g012770	Pt9g010480	Pt7g002500
PtUn034490	Pt2g014180	Pt7g006180	PtUn028790
Pt4g022140	PtUn005300	Pt8g002560	Pt2g004110
Pt3g028270	Pt9g006540	Pt3g010330	Pt5g025480
Pt3g030490	PtUn014960	PtUn032470	PtUn018490
Pt2g028630	PtUn019670	Pt3g032660	PtUn029590
Pt2g008670	Pt4g004550	PtUn026420	Pt8g007840
Pt6g001110	Pt1g005000	PtUn001540	PtUn021430
Pt6g012580	PtUn014010	PtUn022300	Pt1g005930
Pt5g013780	Pt3g036240	PtUn022640	PtUn030640
Pt5g008460	Pt4g007030	Pt5g010260	Pt2g029280
Pt6g014470	Pt6g017210	Pt4g000870	Pt6g005370
Pt5g017320	PtUn023810	Pt4g022410	Pt5g020160
Pt3g031900	Pt3g005720	Pt2g026970	Pt5g007270
Pt5g010470	Pt7g002680	PtUn017820	Pt3g040470
Pt6g001290	Pt3g026740	Pt2g002060	Pt5g014220
Pt3g025940	Pt1g016670	Pt8g000690	PtUn029030
PtUn028220	PtUn007490	Pt5g018760	Pt6g019910
Pt5g024460	Pt3g027310	Pt5g019640	Pt6g017080
Pt3g019910	PtUn016200	Pt4g017370	Pt4g019630
Pt8g000960	Pt4g015400	Pt2g009760	Pt5g025790
Pt7g001000	Pt3g032030	Pt4g001440	Pt4g005270
Pt6g005240	Pt3g025490	Pt5g000250	Pt5g022200
PtUn020650	Pt5g003030	Pt5g024160	PtUn031660
Pt8g005250	Pt9g011350	Pt4g019790	Pt8g004010
Pt7g000060	Pt1g006620	PtUn024080	Pt8g005900
Pt3g027520	Pt3g040060	Pt9g017660	Pt2g009500
Pt7g006250	Pt2g025130	Pt6g017500	Pt7g003030
Pt2g021680	Pt5g011880	Pt4g018470	Pt6g002610
Pt2g004280	Pt4g009410	Pt3g034470	Pt3g001300
Pt2g029730	Pt3g010310	Pt1g004900	PtUn031800
PtUn015800	Pt6g012170	Pt4g011610	Pt5g016870
Pt3g008070	Pt7g000250	Pt5g015290	Pt7g021390
Pt5g019180	Pt8g001820	PtUn002720	Pt4g007960
Pt3g033560	Pt8g010970	Pt6g005040	Pt9g012840
PtUn010370	PtUn015810	Pt9g015870	Pt2g007370
Pt1g022960	Pt9g009280	Pt6g011710	Pt2g021220
Pt3g040160	Pt7g004430	PtUn023340	Pt3g023450
Pt5g015110	Pt1g015630	Pt6g011860	Pt4g007990
Pt2g019840	Pt4g020720	Pt4g002520	Pt2g012750
Pt7g021010	PtUn012920	Pt7g001040	Pt9g013350
PtUn021480	Pt4g021070	Pt5g010980	Pt5g011110
Pt3g039650	Pt2g001430	Pt7g010190	Pt5g021560
Pt3g024600	Pt2g018420	Pt7g010620	Pt3g034590
PtUn008330	Pt8g011200	Pt2g029770	Pt6g016930
Pt7g000540	Pt3g032500	Pt9g019720	Pt3g014980
Pt1g019710	Pt4g013900	Pt8g008270	PtUn016930
Pt3g029320	PtUn037180	Pt6g016130	PtUn030260
Pt4g006260	Pt6g018260	Pt7g003720	Pt5g023890
Pt5g009450	PtUn012500	Pt9g009460	Pt2g004560
Pt9g002400	Pt7g002930	Pt7g017640	PtUn021270
Pt5g007020	Pt3g020620	Pt5g001070	Pt3g016150
Pt9g002840	Pt2g004760	Pt3g031700	Pt3g024300
Pt2g019320	Pt2g026150	Pt6g006530	PtUn036560
Pt3g014330	Pt2g020260	Pt6g002200	Pt8g012350
Pt7g018430	Pt2g017270	Pt7g017520	PtUn031540
PtUn034470	Pt2g021970	Pt2g010380	Pt3g003770
Pt9g004070	Pt3g015220	Pt4g007430	Pt9g013790
PtUn020810	Pt1g009620	PtUn010950	PtUn023050
Pt7g003100	PtUn020630	PtUn006020	Pt8g003510
Pt9g014390	Pt2g015600	Pt4g004490	Pt1g016210
Pt4g001760	PtUn021200	Pt8g010430	Pt4g005330
Pt7g020970	Pt4g012780	Pt3g000330	Pt7g005640
Pt4g008460	Pt8g011020	Pt7g003800	PtUn023150
PtUn029760	Pt4g008910	Pt7g011610	Pt9g004380
Pt1g000380	Pt9g021430	Pt7g020970	PtUn021010
Pt9g018530	Pt1g010090	Pt9g005940	PtUn031440
Pt6g014440	Pt7g008820	Pt7g018920	Pt4g021390
Pt9g010480	Pt8g011180	PtUn012600	Pt1g016790
Pt9g007470	Pt2g001810	Pt1g009300	Pt9g017280
Pt1g021130	Pt5g006920	Pt5g017070	Pt5g013970
Pt1g003060	Pt7g018560	Pt6g004330	Pt2g018450
Pt2g003120	Pt4g000420	Pt9g004320	Pt1g014050
Pt1g010500	PtUn000600	Pt9g006880	Pt3g011700
Pt1g006950	Pt4g000930	Pt1g022960	PtUn018900
Pt6g001140	PtUn023960	Pt3g020890	Pt4g019330
PtUn030310	Pt5g008100	Pt4g005780	Pt2g004060
Pt8g006960	Pt2g012750	PtUn004530	Pt7g003640
Pt1g001730	Pt2g026250	Pt7g020810	Pt5g026130
Pt4g009430	PtUn036700	Pt2g017680	Pt4g007260
Pt9g005340	Pt3g030420	Pt5g019180	Pt8g000630
Pt9g009460	PtUn014750	Pt1g012870	PtUn017790
Pt5g018540	Pt3g002550	Pt8g000340	Pt3g028460
Pt7g017310	Pt6g013370	Pt4g008510	Pt4g012420
Pt1g010930	Pt4g007130	Pt9g005150	Pt3g007190
PtUn013560	PtUn012630	Pt7g000060	Pt1g006840
Pt9g010580	Pt5g012520	Pt3g021890	Pt3g010630
Pt5g012940	Pt1g002390	Pt4g008560	Pt8g011420
Pt1g009860	Pt9g021370	Pt5g018960	Pt3g029900
Pt5g024440	Pt5g013180	Pt7g005490	Pt6g004420
PtUn029140	Pt8g001370	Pt8g003530	PtUn036780
PtUn028740	PtUn018480	Pt9g012440	Pt4g011940
Pt3g019310	Pt2g019580	Pt3g016940	Pt7g006230
Pt9g008080	Pt3g026940	Pt1g001730	Pt7g004440
Pt6g007060	PtUn000040	Pt2g015750	Pt6g002420
Pt1g017950	Pt3g008910	Pt2g009490	PtUn008820
Pt2g005810	Pt8g010600	Pt2g021280	Pt4g004090
Pt1g019950	Pt1g004390	Pt9g007680	Pt1g017400
Pt4g002440	Pt5g019090	Pt3g034490	PtUn029990
Pt6g006410	Pt1g002440	Pt4g005170	PtUn018850
Pt1g014400	Pt8g000670	PtUn028590	PtUn012860
Pt8g003140	Pt3g015970	Pt7g007820	Pt7g009800
Pt8g011700	PtUn033650	PtUn024860	Pt4g014560
Pt7g014880	Pt9g014740	Pt9g014090	PtUn022480
Pt7g014030	PtUn035360	Pt1g015930	PtUn024030
Pt2g025000	Pt2g007370	PtUn009110	PtUn033840
PtUn027800	Pt6g000700	Pt5g024390	PtUn020190
Pt9g001820	Pt3g005000	Pt3g037820	Pt1g004960
Pt5g005010	Pt3g014470	Pt7g001300	Pt7g015750
Pt3g035590	Pt6g005580	Pt7g003290	PtUn011110
PtUn003110	Pt8g009470	Pt3g021260	Pt8g004460
Pt9g008590	PtUn016150	Pt5g001130	Pt3g021980
Pt7g020250	Pt6g000520	Pt8g012080	Pt6g000520
Pt6g012460	PtUn000390	Pt7g021510	Pt5g024760
Pt2g000900	Pt3g031830	Pt7g012050	Pt5g022570
Pt3g025170	PtUn020350	Pt2g014760	Pt6g002320
Pt5g011840	Pt2g011680	Pt5g025700	Pt2g022480
Pt2g026970	Pt9g000230	Pt5g023500	Pt5g006760
Pt5g014870	Pt6g003920	Pt8g008930	Pt1g017970
Pt1g013090	PtUn001560	Pt6g002890	Pt1g021310
Pt7g019070	Pt2g010560	Pt4g016790	Pt7g004510
Pt1g009150	Pt5g025640	Pt2g021980	Pt2g022600
PtUn018440	Pt7g010350	Pt5g022790	Pt2g014180
PtUn027490	Pt1g011840	Pt1g021050	PtUn014960
Pt5g023190	Pt3g010100	Pt9g014670	Pt5g001400
Pt5g021770	Pt1g004510	Pt9g004460	PtUn028460
Pt8g011790	Pt9g000020	PtUn028710	PtUn023450
Pt3g012110	Pt3g022650	PtUn026730	Pt4g004550
Pt5g009850	Pt7g010690	Pt7g001470	Pt1g005000
Pt5g025850	Pt6g015340	Pt1g012430	Pt9g018640
Pt5g004960	Pt5g001400	Pt2g018110	PtUn029920
Pt1g014420	PtUn002850	Pt1g002590	Pt5g018680
Pt5g022130	Pt2g024000	Pt5g019910	Pt7g003630
Pt2g017620	Pt6g009100	Pt3g028530	Pt2g024390
Pt2g003130	Pt4g009910	PtUn001890	PtUn023810
PtUn018950	PtUn018380	Pt9g019260	Pt4g000250
Pt1g012340	Pt1g013000	PtUn017700	Pt7g002680
Pt2g020200	Pt3g001300	Pt9g005080	PtUn016200
Pt7g008070	PtUn029580	Pt9g009050	Pt4g015400
Pt3g018750	Pt3g000770	PtUn036410	Pt4g005240
Pt9g007040	Pt2g003750	PtUn022120	Pt7g000890
Pt7g005540	Pt5g013010	Pt1g009590	PtUn024660
PtUn006250	Pt6g018180	Pt5g023820	Pt3g025490
PtUn018560	PtUn008320	PtUn020870	Pt3g019060
PtUn024840	Pt4g006380	Pt2g016330	Pt4g013890
Pt7g011610	Pt2g025120	PtUn020240	Pt4g010660
Pt5g024390	Pt3g024310	Pt3g003870	Pt3g035500
Pt9g005330	Pt7g004040	PtUn024800	Pt2g025130
Pt8g008520	Pt1g012450	Pt1g000760	Pt5g011880
Pt5g021100	Pt5g026270	Pt9g010010	Pt7g020830
PtUn024750	PtUn029430	Pt2g005020	PtUn029490
Pt9g003310	Pt2g007190	PtUn013540	Pt6g002840
Pt1g021630	Pt5g021930	Pt3g007180	Pt3g004690
Pt6g005380	PtUn013220	Pt9g005690	Pt6g012170
Pt5g000330	PtUn014790	Pt9g005960	Pt7g000250
Pt3g020420	Pt2g006790	Pt9g008080	Pt8g001820
Pt2g016080	Pt7g003890	Pt2g013310	Pt7g005290
PtUn022660	Pt1g021950	Pt4g019990	PtUn020660
Pt2g011490	PtUn029380	Pt4g002590	Pt8g010970
Pt6g000060	Pt5g023170	Pt8g002000	Pt9g009280
Pt4g013250	Pt5g010920	Pt2g000790	Pt5g013840
Pt3g036280	PtUn027590	Pt5g003980	Pt7g004430
PtUn027620	PtUn015630	Pt4g015450	PtUn003290
Pt5g006840	Pt3g021490	Pt6g004460	Pt8g010600
Pt4g001420	Pt5g013880	Pt7g007150	Pt3g033400
PtUn023210	Pt7g003950	Pt5g016500	Pt3g013290
Pt2g013240	Pt7g003640	Pt3g034850	Pt2g012780
Pt7g018870	Pt9g010800	Pt6g003900	Pt7g021310
Pt4g001740	Pt2g016790	Pt1g018360	Pt4g021070
Pt5g010030	Pt8g011380	Pt5g000330	Pt2g001430
PtUn030920	Pt7g019500	Pt5g011900	Pt2g018420
Pt4g022090	Pt3g008020	PtUn033600	Pt3g011580
Pt7g012240	Pt4g008280	Pt8g006760	Pt7g002510
PtUn026440	Pt8g004990	PtUn020550	Pt1g022130
Pt4g021480	Pt8g004970	Pt2g001710	PtUn037180
Pt1g006230	Pt3g004420	PtUn030040	Pt2g001100
PtUn017120	Pt5g012530	PtUn034250	Pt8g012420
Pt3g002400	Pt4g000430	Pt7g010170	Pt8g002010
Pt9g004040	Pt9g019450	PtUn009800	Pt9g012520
Pt2g029190	PtUn013800	Pt3g024440	Pt6g017590
Pt3g037810	Pt6g004110	Pt5g018570	PtUn017910
PtUn006710	Pt3g039180	Pt4g021210	Pt3g020620
Pt3g000080	Pt2g022860	PtUn023600	PtUn024270
Pt3g022380	PtUn035610	Pt5g022130	Pt2g010890
PtUn026620	Pt9g018090	Pt6g018610	Pt5g026270
Pt4g000740	Pt2g013600	Pt1g002870	Pt2g021970
Pt7g019050	Pt5g004320	Pt1g021330	Pt5g023170
Pt6g010020	Pt1g010770	Pt7g021010	Pt1g009620
PtUn028290	Pt5g007490	Pt4g017160	Pt3g006320
Pt6g008250	Pt9g002070	Pt3g035680	PtUn034420
PtUn026730	Pt2g023880	Pt7g012210	Pt1g000630
Pt3g009830	Pt9g006610	PtUn009410	PtUn021200
Pt7g002690	Pt2g013050	Pt2g014590	Pt9g020250
Pt9g013090	Pt2g025040	Pt1g023510	Pt4g012780
Pt5g007280	Pt3g021030	Pt3g030030	Pt9g021430
PtUn022650	Pt6g001790	Pt5g016770	Pt8g009530
Pt3g013580	PtUn017740	PtUn020800	Pt7g018560
Pt5g003670	Pt5g004250	Pt2g017990	Pt2g011370
Pt6g019050	Pt5g018680	Pt7g018870	Pt2g009600
Pt9g010820	Pt1g018840	Pt9g015150	Pt5g008100
Pt5g018570	PtUn013170	Pt3g011290	PtUn009970
Pt3g018100	PtUn000550	Pt6g001260	Pt2g029080
Pt4g014950	Pt4g004520	PtUn021580	Pt4g011370
Pt2g014060	Pt3g023270	Pt3g019040	Pt3g002550
Pt2g010380	Pt4g018190	Pt3g029870	Pt6g013370
Pt3g013610	Pt9g000160	Pt7g004960	Pt1g017880
Pt8g005440	Pt3g033070	Pt3g037470	Pt9g021420
Pt2g024570	Pt2g022420	Pt2g005840	PtUn012630
Pt1g018800	Pt1g020560	Pt3g013720	Pt2g026400
Pt1g006520	Pt4g002310	PtUn010370	Pt5g018710
Pt4g010460	Pt4g013420	Pt4g009840	Pt9g017610
Pt9g009840	Pt3g033370	Pt9g010090	Pt6g007650
Pt4g006660	PtUn023020	Pt2g009570	Pt3g026300
Pt5g025350	Pt2g006170	Pt1g022980	Pt6g003210
Pt6g001830	PtUn003770	Pt4g019830	PtUn032870
Pt1g017250	Pt2g029900	Pt1g019440	Pt5g024680
Pt2g010940	Pt2g020650	Pt6g011020	Pt7g020630
Pt2g006290	Pt9g020090	Pt8g008420	Pt1g006700
Pt1g015140	PtUn021600	Pt9g002790	PtUn031310
Pt2g018440	PtUn020770	Pt4g020590	Pt1g004390
Pt2g020960	PtUn014380	Pt4g011950	Pt5g019090
Pt9g012210	Pt6g013570	Pt2g024520	Pt2g026650
Pt4g007720	Pt4g021190	Pt5g009850	Pt3g004970
Pt2g015260	Pt3g000780	Pt1g001410	Pt9g016940
Pt2g015660	Pt3g025730	PtUn023760	Pt5g026430
Pt4g022420	Pt9g009760	Pt1g014010	Pt9g000230
Pt9g004860	Pt9g020820	Pt9g009170	PtUn034650
Pt1g001930	Pt3g003930	Pt9g017460	Pt2g021300
Pt3g024650	PtUn002590	Pt6g019990	Pt1g015000
PtUn014360	Pt3g007700	Pt6g002210	Pt3g009590
Pt5g018860	Pt5g023450	Pt6g006070	PtUn009520
Pt1g012980	Pt8g007910	Pt6g009950	Pt7g021270
Pt2g024890	Pt8g001140	Pt8g002550	Pt4g022330
Pt3g016900	Pt3g030180	Pt2g002740	Pt4g010820
Pt2g013990	PtUn026470	Pt5g009160	Pt1g013410
Pt6g007270	Pt3g006600	Pt3g029010	Pt3g002180
Pt8g008270	Pt9g005010	Pt4g009010	PtUn008320
Pt5g023600	PtUn028990	Pt1g017120	Pt3g003650
PtUn011330	Pt6g000840	PtUn007200	Pt6g004870
Pt6g007310	PtUn024230	Pt5g008550	PtUn029430
Pt3g023950	PtUn036950	Pt2g006060	Pt9g007210
Pt9g019620	Pt7g002210	Pt9g018940	Pt2g006720
Pt3g033220	PtUn018260	Pt5g004520	Pt7g011160
Pt4g012110	PtUn022550	Pt1g013090	Pt2g012640
Pt1g013370	PtUn021820	PtUn016920	PtUn013700
Pt3g014120	Pt2g010890	Pt2g024970	Pt4g000260
PtUn021560	Pt8g007060	PtUn008390	PtUn031930
Pt7g004650	Pt5g014030	Pt6g008130	Pt3g024070
Pt2g000630	Pt9g003490	Pt2g001800	PtUn021240
Pt9g004320	Pt2g021270	Pt6g007630	Pt4g022030
Pt3g013630	Pt8g002880	Pt3g003850	Pt7g004140
Pt1g017620	Pt4g018130	Pt3g002510	PtUn025670
Pt1g021190	Pt9g009240	Pt3g027260	Pt5g025320
Pt5g009840	Pt9g007630	Pt3g013670	Pt7g018390
Pt5g004410	Pt1g016910	Pt6g018940	Pt1g010770
PtUn007250	Pt7g013820	Pt4g010360	Pt2g023880
Pt7g015940	Pt3g002330	PtUn008380	Pt3g000770
PtUn017700	Pt2g005140	PtUn030950	Pt6g018110
Pt6g013860	PtUn014770	Pt4g019670	Pt5g012950
Pt3g022320	Pt6g016380	Pt7g017310	Pt7g005870
PtUn031360	PtUn012490	Pt6g016220	Pt7g010360
Pt1g001580	Pt3g039860	PtUn034470	PtUn024960
Pt3g016940	PtUn018070	PtUn008720	Pt5g013590
Pt2g004910	Pt6g016580	Pt1g015190	Pt8g002630
PtUn008380	Pt1g002360	Pt5g007560	Pt9g000910
Pt5g025700	PtUn016270	Pt8g004250	Pt3g026770
Pt7g018240	Pt7g016410	Pt1g017450	Pt4g012390
Pt7g002600	Pt5g004310	Pt9g005570	Pt1g021880
Pt5g017310	Pt7g012350	Pt7g000540	Pt9g009760
Pt2g001780	Pt5g015910	Pt1g006950	Pt2g010480
Pt5g001890	Pt5g006780	Pt7g009400	PtUn029580
Pt6g000930	Pt7g001230	Pt1g021630	PtUn034450
PtUn014560	Pt3g034320	Pt9g008600	Pt8g007910
Pt9g020930	Pt6g019910	Pt4g007760	PtUn026470
Pt5g014280	Pt1g016190	PtUn024300	Pt8g008140
Pt5g020070	Pt9g020060	PtUn019200	Pt7g008720
Pt6g010220	PtUn008260	Pt5g025260	PtUn028990
Pt5g000430	PtUn035660	Pt6g001140	PtUn008130
PtUn024790	Pt3g009260	Pt9g000630	Pt3g020930
Pt9g008300	PtUn010670	Pt9g020510	Pt8g005140
Pt5g001010	Pt2g027620	Pt3g015260	Pt7g002210
Pt6g012630	Pt7g011260	PtUn032350	Pt3g027610
Pt9g010460	Pt5g014010	Pt9g005500	Pt3g036050
PtUn006330	Pt3g036050	Pt9g009730	Pt4g004320
Pt9g014570	Pt2g018430	Pt4g013600	Pt6g016570
Pt8g000720	Pt8g005050	Pt4g002450	Pt4g018130
Pt9g012090	Pt4g004720	Pt3g022360	Pt8g007460
Pt5g005370	Pt3g004770	Pt8g007980	Pt2g008590
Pt1g022500	Pt9g004290	Pt9g005490	Pt3g002330
Pt5g004100	Pt1g021570	Pt6g004610	Pt8g009110
Pt1g005220	Pt7g005380	PtUn024380	Pt8g007720
Pt3g040670	PtUn036290	Pt6g009680	PtUn023460
Pt1g001830	Pt1g021650	Pt9g005520	Pt1g018410
Pt6g002950	Pt1g015060	Pt1g018400	PtUn027700
PtUn034690	Pt4g004910	Pt2g015670	Pt7g011260
Pt5g016270	Pt5g011260	Pt5g017320	Pt5g015910
Pt4g021200	Pt4g014960	Pt4g016360	Pt4g020820
Pt7g012170	Pt6g007660	PtUn002560	Pt4g001870
Pt4g007980	Pt4g013220	Pt1g015990	Pt1g015590
Pt7g002470	Pt2g018960	Pt8g011570	Pt7g018340
Pt1g000580	Pt2g002330	Pt8g003730	Pt4g015390
Pt5g008910	Pt2g011060	Pt9g010460	Pt3g021410
Pt3g012600	Pt5g010950	Pt2g002090	PtUn010670
Pt7g005930	Pt5g017760	Pt5g009840	PtUn015810
Pt2g026200	Pt7g006960	Pt2g013300	Pt3g032000
Pt5g017440	PtUn024760	Pt9g002840	Pt2g025040
Pt3g019040	Pt4g007610	Pt3g036760	PtUn034780
Pt2g018140	Pt5g011720	PtUn009380	Pt7g002490
Pt6g003010	Pt2g029640	Pt4g002610	Pt7g009880
Pt9g017340	Pt7g003630	Pt5g024970	Pt5g006090
Pt3g035380	Pt6g003930	PtUn012540	Pt7g011250
PtUn021720	PtUn004290	Pt6g007010	PtUn036290
Pt7g020470	Pt1g019280	Pt1g018810	Pt7g009140
Pt2g016850	PtUn014620	Pt8g012820	Pt4g013450
Pt5g016830	Pt9g017600	Pt9g004010	Pt6g009800
Pt5g024970	Pt5g012540	Pt6g000230	Pt3g038780
Pt2g019810	Pt7g009380	Pt5g007280	Pt1g000820
Pt9g005770	Pt9g004140	Pt7g010180	Pt5g005970
Pt5g003280	Pt8g006730	Pt4g008290	Pt3g038940
Pt1g018370	PtUn002240	Pt5g008910	Pt2g016380
Pt4g003230	Pt3g027660	Pt7g002130	Pt5g013180
Pt7g001760	Pt3g031840	Pt2g002000	Pt2g017490
PtUn012600	Pt1g011080	PtUn020160	Pt6g002510
PtUn036670	Pt5g014060	PtUn024290	Pt7g011750
Pt5g015400	Pt3g012480	Pt7g009450	PtUn030940
Pt2g023890	Pt3g028110	Pt9g008720	Pt3g017720
Pt3g031630	Pt4g019010	Pt2g024720	Pt1g017090
Pt5g017290	Pt2g014720	Pt2g023780	Pt6g010960
Pt6g009680	Pt4g019030	Pt3g013330	Pt1g002950
Pt7g007650	PtUn031480	Pt1g021580	Pt5g022900
Pt3g037470	Pt1g007730	Pt8g009540	Pt9g006610
Pt2g023800	Pt6g018340	Pt1g014360	Pt3g020390
Pt1g021040	Pt2g018720	Pt3g010290	Pt4g021700
Pt9g005820	Pt3g024420	Pt3g009350	Pt4g020720
Pt2g017850	Pt1g016200	Pt9g008370	Pt4g017070
Pt7g006630	Pt1g003110	Pt7g014740	Pt4g008000
Pt9g006880	Pt1g002200	Pt2g014240	Pt3g026200
Pt4g000670	Pt4g003990	Pt2g030120	PtUn016010
PtUn028690	Pt4g015000	Pt3g009490	Pt2g005590
Pt8g009390	Pt1g018440	Pt2g026180	Pt3g006290
PtUn024110	PtUn033890	Pt2g016030	PtUn017090
Pt2g030120	PtUn035510	Pt4g022090	Pt6g016520
Pt2g014590	Pt4g010770	Pt3g029380	Pt7g010350
Pt3g001930	Pt6g010790	PtUn003000	Pt3g020250
Pt4g017250	Pt3g009890	Pt4g016410	Pt8g009870
Pt5g011900	Pt3g011860	Pt3g022660	Pt5g023370
Pt9g016380	Pt3g027620	Pt9g007880	Pt7g012100
Pt3g011510	Pt9g008760	Pt3g033720	Pt3g002920
PtUn034260	Pt3g014760	Pt7g015540	Pt9g009250
Pt9g004010	Pt3g024480	Pt2g021060	Pt9g017510
Pt8g012610	Pt9g017150	Pt7g014130	Pt1g018270
Pt5g017530	Pt3g002660	Pt2g003450	Pt5g016370
Pt2g004750	Pt3g014450	Pt2g028700	Pt2g020460
Pt4g005170	Pt9g011790	PtUn016240	PtUn004310
Pt1g009590	Pt9g008560	Pt6g006420	Pt8g007060
Pt4g005820	Pt3g014090	Pt9g006010	Pt5g006150
Pt4g021040	Pt3g026600	Pt9g007770	PtUn008620
Pt5g016250	Pt2g024470	Pt5g009150	Pt2g017290
Pt9g001260	Pt7g013080	Pt9g016220	Pt4g009310
Pt9g008720	Pt2g020990	PtUn024790	Pt5g001610
Pt6g017030	Pt3g005040	Pt3g015050	PtUn013850
Pt9g012720	Pt2g013760	Pt1g012980	Pt4g000420
Pt3g010290	Pt6g016570	Pt2g019640	Pt4g001560
Pt1g009740	Pt2g012790	PtUn028070	Pt2g024380
Pt4g012280	Pt8g004670	Pt4g022740	PtUn022550
Pt9g020280	Pt7g005320	Pt2g022590	Pt9g018120
Pt4g004050	Pt1g003990	Pt2g004800	Pt2g019120
Pt8g010310	PtUn006000	PtUn019760	PtUn026940
Pt9g014670	PtUn007880	Pt7g019930	PtUn012160
PtUn032470	Pt2g025010	Pt5g026280	Pt4g014060
Pt7g003290	Pt2g023590	Pt3g006640	Pt3g025730
Pt4g010480	Pt1g000540	PtUn034950	PtUn026890
Pt4g019230	PtUn027670	Pt4g010980	Pt4g005890
Pt5g023710	Pt9g016940	PtUn017430	Pt8g000840
PtUn026720	Pt7g017060	PtUn014590	PtUn036920
Pt5g023900	Pt3g011320	Pt3g006570	Pt1g016190
Pt1g020520	Pt9g011850	Pt4g000160	Pt3g026600
PtUn004530	Pt5g011130	Pt8g001530	Pt2g024430
Pt8g002560	PtUn019370	Pt4g019610	Pt9g009240
Pt7g016260	Pt2g001170	Pt1g021040	Pt4g010140
Pt4g008560	Pt2g012930	Pt8g000880	Pt3g001980
Pt2g014760	Pt2g012780	Pt4g006630	PtUn003770
PtUn015260	Pt3g004270	Pt7g005650	Pt3g021030
Pt3g000480	Pt3g039500	Pt5g004580	Pt6g002820
Pt5g021860	Pt1g006410	Pt6g004390	Pt7g010520
Pt5g002510	PtUn033340	Pt7g009040	Pt4g019030
Pt1g022980	Pt6g019560	Pt2g025180	Pt9g014740
Pt9g019260	Pt4g021550	Pt7g018220	PtUn027080
PtUn006720	Pt2g021150	PtUn009140	Pt3g017860
Pt6g014770	Pt5g014340	Pt1g012930	Pt1g011860
Pt8g005330	Pt7g014430	Pt6g005980	Pt6g005270
PtUn018670	Pt7g001600	PtUn028740	Pt1g016670
Pt6g018480	Pt9g013290	PtUn028560	Pt4g013310
Pt2g024310	Pt3g021980	PtUn018670	PtUn009070
Pt1g002870	Pt4g008010	Pt4g001360	Pt7g003590
PtUn024860	Pt5g006870	PtUn005790	Pt2g001840
Pt8g002260	Pt7g002940	Pt4g003030	PtUn011210
Pt6g004390	Pt7g006050	Pt2g025000	Pt6g003690
Pt3g035730	Pt4g001560	PtUn008370	Pt4g005180
Pt3g019000	Pt6g006300	Pt7g001730	Pt1g016200
Pt2g004490	Pt9g012940	PtUn016380	Pt3g030860
Pt7g021640	Pt2g002470	Pt2g019680	Pt1g012320
Pt7g005630	Pt3g033390	Pt8g004020	Pt4g003190
Pt7g014130	Pt2g005590	Pt4g020280	Pt3g016780
Pt1g015520	Pt8g010610	Pt5g014510	Pt1g002390
Pt2g016040	Pt3g003480	Pt9g008270	Pt2g027580
PtUn020870	Pt2g007700	Pt5g011820	Pt3g011530
Pt4g000860	Pt4g002560	Pt8g003420	Pt9g004400
PtUn009290	Pt3g011380	Pt5g017280	Pt4g010770
Pt3g004550	Pt1g004680	Pt6g011670	PtUn002980
Pt6g004620	Pt5g013220	Pt9g004860	Pt5g023450
Pt3g014590	Pt9g015130	Pt1g021130	Pt8g006730
Pt2g004040	PtUn014490	Pt4g000740	Pt7g009860
Pt8g010220	Pt2g017290	Pt2g023030	Pt3g017980
Pt3g004640	PtUn020370	Pt5g024920	PtUn036530
Pt9g004450	PtUn020220	Pt2g025100	Pt7g013370
Pt4g010830	Pt5g021520	Pt7g005580	PtUn007480
Pt7g009040	Pt2g000040	Pt3g030370	Pt2g019160
PtUn026390	Pt7g017660	Pt5g023900	Pt2g029400
Pt1g021580	Pt7g003730	Pt2g023920	Pt5g000810
Pt5g020140	Pt8g008540	Pt2g019730	Pt4g003860
Pt6g000170	Pt2g026400	PtUn018040	Pt2g006480
Pt6g013680	Pt1g022210	Pt3g012110	PtUn011520
Pt3g032570	Pt7g017270	Pt2g019320	Pt9g018450
Pt7g012270	Pt5g016260	Pt9g020030	Pt9g015430
Pt9g004850	PtUn012160	Pt9g013100	Pt9g014780
Pt8g009130	Pt6g006290	Pt3g020000	Pt3g040730
Pt1g012870	Pt7g016230	Pt2g014080	PtUn024780
Pt4g011500	Pt8g000840	PtUn016130	Pt2g019130
Pt3g025400	PtUn007620	Pt1g004040	PtUn033650
Pt5g025460	Pt4g013310	Pt1g012200	Pt2g013050
Pt2g014120	PtUn015030	Pt3g012240	PtUn022280
PtUn015960	PtUn032870	Pt2g004640	PtUn036610
Pt8g003730	Pt8g007820	Pt5g011240	Pt7g007810
PtUn020290	Pt4g001540	Pt5g002510	Pt1g001640
Pt3g013740	Pt3g030390	Pt5g010130	Pt6g004740
PtUn021440	Pt5g020100	Pt5g025350	Pt1g022830
Pt6g013740	Pt1g010830	Pt3g035450	Pt3g003480
Pt3g000330	Pt6g019890	Pt3g028390	Pt2g016710
Pt2g019850	Pt7g009860	Pt6g012960	Pt3g019260
Pt6g004550	Pt4g012200	Pt7g018240	PtUn002850
PtUn012660	Pt8g002090	PtUn008410	Pt3g011540
Pt9g017390	Pt6g014630	Pt2g011430	Pt8g008950
PtUn002800	PtUn030870	Pt7g009230	Pt7g015790
Pt2g008370	Pt6g004740	Pt6g009210	Pt6g007320
Pt3g005970	Pt1g019020	PtUn020810	Pt2g000670
Pt6g004610	Pt1g019170	Pt1g021190	PtUn033250
Pt1g000760	Pt4g021570	Pt2g014470	Pt8g006080
PtUn021580	PtUn013760	Pt4g011620	PtUn027040
Pt5g016500	PtUn007940	Pt7g013440	Pt8g002760
Pt3g029640	Pt4g015800	Pt1g019890	Pt1g011380
PtUn024550	Pt8g008720	Pt3g037810	Pt3g026880
Pt5g009160	Pt5g014040	Pt7g012670	Pt4g010110
PtUn013780	Pt3g040310	Pt4g001150	Pt9g003490
Pt6g012530	PtUn027770	Pt4g017220	Pt4g011140
Pt6g004320	Pt8g006720	Pt3g032400	PtUn016540
Pt6g008440	Pt7g009140	Pt6g004030	Pt1g021910
Pt4g003020	Pt5g002020	PtUn032680	Pt7g006410
Pt2g026950	PtUn035750	PtUn023210	Pt6g005620
Pt6g003420	PtUn017230	PtUn015580	Pt3g004940
Pt4g022410	Pt3g036270	PtUn009960	Pt9g019570
Pt3g014320	Pt2g017080	PtUn021310	Pt7g007840
PtUn024900	Pt7g004550	Pt5g010680	Pt2g015050
Pt1g001410	Pt1g017520	Pt4g021720	Pt4g009410
Pt4g012570	Pt8g003050	PtUn036940	Pt5g025560
Pt3g030210	Pt1g018380	Pt5g021750	PtUn001480
Pt5g011680	Pt4g012630	Pt3g022830	PtUn032760
Pt5g008520	Pt2g006720	Pt6g006240	Pt8g008540
Pt4g019810	Pt2g012640	Pt4g005690	Pt4g001170
Pt3g034850	Pt8g003650	Pt1g017950	Pt5g002960
Pt6g003900	PtUn012650	Pt7g014370	PtUn015650
Pt9g007520	Pt3g036330	PtUn031500	Pt4g015280
Pt9g020000	Pt2g012890	PtUn035010	Pt4g007480
Pt7g010190	Pt7g010370	Pt6g016800	PtUn019370
Pt8g005150	Pt4g008730	Pt7g003750	Pt9g014000
Pt1g004040	Pt6g001410	Pt8g006120	Pt4g021550
Pt2g028150	Pt2g018040	Pt4g013520	Pt9g013280
Pt1g010240	Pt2g021710	PtUn003780	Pt3g040510
Pt9g013100	Pt3g013700	Pt3g018750	PtUn010400
PtUn003700	Pt3g011200	Pt5g011370	Pt7g005280
PtUn018830	Pt6g013540	Pt1g022500	Pt5g006640
PtUn015980	Pt1g008150	PtUn004700	Pt9g007620
Pt4g018040	Pt5g020680	Pt5g014870	Pt6g000070
Pt8g010860	Pt6g013510	Pt4g002300	Pt2g023230
Pt4g019990	Pt9g000930	Pt9g018580	Pt5g005950
Pt3g029870	Pt2g017110	Pt1g014890	Pt6g019660
Pt2g013310	Pt7g020630	Pt8g001480	Pt8g003990
Pt7g021050	PtUn031610	Pt8g002800	Pt3g020860
Pt7g020810	Pt4g018580	Pt7g012650	Pt3g020400
Pt2g008030	PtUn011140	Pt5g003870	Pt4g020560
Pt2g010130	PtUn034190	Pt8g008430	Pt2g028240
Pt6g009430	Pt4g020290	Pt2g029240	Pt6g015960
Pt2g017160	Pt2g018080	Pt7g007370	Pt2g027830
Pt4g017200	Pt3g030860	Pt4g001900	Pt2g029900
Pt2g003300	PtUn035480	Pt3g019280	PtUn015990
PtUn025840	Pt4g022730	Pt6g008250	Pt1g020600
Pt7g005650	Pt4g003190	Pt6g013860	Pt9g002090
PtUn034950	Pt4g013840	Pt1g021220	Pt9g021670
Pt5g008760	Pt8g007460	Pt4g009260	Pt4g000120
Pt6g012340	Pt9g007250	Pt1g016780	Pt1g019720
Pt2g006670	Pt3g040200	Pt3g035570	Pt3g032090
Pt3g006570	PtUn018100	Pt9g001010	Pt5g011720
Pt2g001080	Pt2g026960	Pt4g006620	Pt2g011230
Pt4g015940	Pt8g012110	Pt1g001580	Pt7g002030
Pt6g000230	Pt7g007500	Pt6g001850	Pt6g010790
Pt9g009670	Pt9g001540	Pt1g013380	Pt2g021850
Pt2g010220	Pt5g008960	Pt2g027430	Pt4g006270
Pt2g018250	Pt7g001980	Pt1g018370	Pt5g019390
PtUn009380	Pt5g019780	Pt4g012110	Pt7g009890
Pt8g007280	Pt5g009590	Pt7g004570	Pt3g014180
PtUn006600	PtUn023490	Pt7g007470	Pt3g024180
Pt6g012670	Pt3g017980	PtUn037150	Pt2g021000
Pt2g016280	Pt2g006620	Pt3g018550	Pt4g022440
Pt1g004690	Pt6g017480	Pt1g000580	Pt8g010830
Pt7g001620	Pt9g013880	Pt5g010140	Pt9g008220
Pt5g011770	Pt4g007600	Pt4g003460	PtUn032310
Pt7g008730	Pt2g007690	Pt3g022110	Pt6g011370
Pt7g006260	Pt4g014060	Pt4g009800	PtUn002350
Pt3g002280	Pt3g006520	Pt6g008440	Pt4g016310
Pt6g019670	Pt6g006670	Pt5g025290	Pt4g013420
Pt1g003980	Pt7g013370	Pt1g006160	Pt8g002470
Pt2g015440	Pt3g034540	Pt1g020520	Pt5g006870
Pt4g012270	Pt7g008530	Pt4g018490	Pt7g008270
Pt2g003840	Pt3g035880	Pt4g017260	Pt4g007450
PtUn037070	Pt5g012910	PtUn015960	Pt1g004510
Pt9g003150	Pt4g007080	Pt1g001100	Pt3g002640
Pt1g004050	Pt6g003440	Pt4g019100	Pt8g009640
PtUn003790	Pt2g007590	Pt2g016020	Pt4g010240
Pt3g021290	Pt4g023100	PtUn034690	PtUn002890
Pt3g013930	Pt1g008610	Pt1g001890	Pt4g006790
PtUn009890	PtUn003090	PtUn007680	Pt2g014940
Pt7g002370	Pt1g010910	Pt1g015300	Pt5g022330
Pt4g003340	Pt4g019050	PtUn015710	Pt3g017060
Pt8g010430	Pt2g012960	Pt2g002780	Pt6g013200
Pt3g014050	PtUn034370	Pt5g001010	Pt7g011770
Pt1g009910	Pt9g013400	Pt7g010010	PtUn016620
Pt3g029570	Pt4g015920	Pt6g012580	Pt7g004640
Pt3g021480	Pt5g026220	Pt3g020280	PtUn036310
Pt2g022570	Pt7g019400	PtUn024900	Pt1g000050
Pt9g007130	Pt2g021000	PtUn012640	PtUn021860
Pt5g011580	Pt6g009800	PtUn035930	Pt4g010420
Pt4g002590	Pt4g009050	Pt1g018260	Pt4g015680
Pt1g021180	Pt7g018880	Pt5g024470	Pt8g005050
Pt3g028460	Pt2g019950	Pt1g020890	Pt4g020700
PtUn036480	Pt4g006270	Pt1g019630	Pt9g010810
Pt7g009930	Pt4g019730	Pt9g008730	Pt6g001790
Pt5g008790	PtUn014810	Pt3g032320	PtUn018260
Pt2g014930	Pt3g000360	Pt8g010940	Pt7g007800
Pt2g002440	Pt1g011030	Pt2g019720	Pt7g016270
Pt2g024530	Pt7g017180	Pt6g000970	Pt6g001380
Pt6g002250	Pt1g013460	Pt7g018030	Pt3g039630
Pt9g016480	PtUn036310	Pt5g011610	Pt3g033280
Pt4g019670	Pt7g015390	Pt7g006690	Pt7g003480
Pt1g008060	Pt5g016560	PtUn001400	Pt3g004180
Pt2g028710	PtUn033000	Pt2g019700	Pt9g021040
Pt9g005630	Pt5g018820	Pt5g001510	Pt7g006420
Pt3g032420	Pt1g009170	PtUn031420	Pt1g006190
PtUn021530	Pt2g015350	Pt1g005010	Pt4g015920
Pt5g006690	Pt2g011960	Pt2g007820	Pt7g020270
Pt3g002440	Pt7g016680	Pt5g011420	PtUn014770
Pt5g014350	Pt3g017930	Pt1g010930	PtUn021410
PtUn003120	Pt9g009890	Pt9g014890	Pt3g019930
Pt3g013670	Pt7g019310	Pt5g007110	Pt7g011660
Pt5g021750	PtUn026310	Pt2g008930	Pt1g013940
Pt3g024620	Pt8g005000	Pt7g012240	Pt7g001670
Pt3g012070	Pt6g003130	PtUn032490	Pt3g023590
Pt2g021980	Pt1g018870	Pt8g012450	Pt3g014390
PtUn007680	Pt4g001970	Pt4g003010	Pt9g005470
Pt2g029740	Pt7g011380	Pt7g015170	Pt7g019980
Pt4g013520	PtUn022780	Pt6g007940	Pt7g018710
Pt2g027380	Pt5g001820	Pt6g004410	Pt8g006420
PtUn027870	Pt7g019320	Pt7g020470	Pt5g010950
Pt9g009740	Pt4g002260	Pt1g010980	Pt8g003590
Pt4g004490	Pt2g007950	Pt6g011980	Pt2g027620
PtUn009410	Pt5g006850	Pt5g017040	Pt2g017500
Pt6g006600	Pt4g007150	Pt7g016690	Pt9g007630
Pt7g011230	Pt5g014050	Pt1g014520	Pt5g001850
Pt9g008870	Pt4g000350	PtUn009720	Pt7g009920
Pt2g018220	Pt5g011450	Pt1g014110	Pt1g004410
Pt7g017850	Pt2g025070	Pt8g000750	Pt5g022280
Pt5g011370	Pt5g022330	Pt5g017530	Pt5g018490
Pt1g001570	Pt9g018190	Pt6g002800	Pt9g001120
Pt9g017130	Pt1g010260	Pt6g017520	PtUn030150
Pt3g006110	PtUn017300	Pt3g006610	Pt2g014320
Pt3g003850	Pt1g008090	Pt5g023600	PtUn022530
Pt5g021150	Pt1g013890	Pt2g014840	Pt8g005100
Pt1g008760	Pt2g028820	Pt3g008780	Pt2g026220
Pt6g011020	Pt3g033400	Pt8g011700	Pt9g021110
Pt6g018660	Pt7g021260	Pt2g008150	Pt3g022010
Pt6g009730	Pt9g019180	Pt5g009370	PtUn002410
Pt8g004890	Pt7g005710	Pt4g009870	Pt8g011090
Pt7g002540	Pt3g006950	PtUn021730	Pt7g008440
Pt2g001710	Pt7g006680	Pt2g019210	Pt5g004890
Pt9g009680	PtUn006800	Pt3g007900	Pt5g004500
Pt5g026280	Pt8g001380	Pt9g005630	Pt4g008320
Pt5g018070	PtUn006610	Pt3g041210	Pt1g017800
Pt6g002500	Pt3g012390	Pt7g017480	Pt9g004290
Pt2g018980	Pt2g023980	Pt9g016490	Pt8g011260
Pt3g035570	Pt7g000210	Pt7g016260	Pt2g003030
PtUn029750	Pt3g019420	PtUn032690	Pt5g000630
Pt4g013580	Pt3g040920	Pt1g020790	Pt8g004600
Pt1g004840	Pt2g006110	PtUn001010	Pt5g019890
Pt3g033710	Pt7g006070	Pt2g019280	Pt8g007680
Pt6g004730	Pt2g004060	Pt3g017550	Pt5g006920
Pt9g019040	Pt9g008430	Pt5g017410	Pt3g006550
Pt9g003200	Pt5g022900	Pt5g011150	Pt5g014010
PtUn010920	Pt3g026880	Pt8g012130	Pt5g022150
Pt8g011820	Pt9g003540	PtUn037080	Pt3g016330
Pt4g022320	Pt2g013830	Pt8g003570	Pt1g002830
Pt5g021060	Pt5g004030	Pt3g035010	Pt9g000770
Pt4g003930	Pt1g022040	Pt4g000280	Pt1g012540
Pt9g001760	Pt2g029320	Pt5g023610	Pt2g018230
Pt3g013300	Pt6g002630	PtUn034640	Pt7g006680
Pt6g000180	Pt5g021430	Pt3g030140	Pt7g006760
Pt4g001060	Pt6g004960	Pt7g008170	Pt4g015170
Pt1g017790	Pt7g005850	Pt1g014650	Pt4g012820
Pt4g012130	PtUn030910	Pt5g008850	Pt3g019670
Pt2g015220	Pt7g001640	Pt4g014800	Pt3g030590
Pt9g015770	Pt4g014590	Pt4g008520	Pt4g005160
PtUn034630	Pt3g006550	Pt6g015010	PtUn010090
Pt8g006050	Pt6g001550	Pt7g003220	Pt7g003730
Pt3g010040	Pt8g008060	PtUn032450	Pt2g027300
Pt2g016230	Pt4g021050	Pt5g016830	Pt4g019920
PtUn037040	Pt4g004940	Pt5g014460	Pt1g010950
Pt2g004350	Pt2g009450	Pt9g001290	Pt5g004160
PtUn025240	Pt2g026710	Pt8g007580	Pt3g030910
PtUn036860	Pt3g023310	Pt2g017360	Pt1g018440
Pt4g017590	Pt4g009320	Pt7g009180	Pt9g002200
PtUn026870	PtUn015590	PtUn016470	Pt1g006320
Pt4g005630	PtUn000330	Pt7g004460	Pt3g002160
PtUn023200	PtUn017480	Pt7g017350	Pt8g006710
Pt4g013490	Pt5g022690	Pt3g039860	Pt7g011040
Pt4g014920	Pt9g012990	Pt5g003670	Pt9g018500
Pt6g002580	Pt3g038340	Pt8g000740	Pt7g019430
PtUn025570	Pt7g010270	Pt4g011740	Pt1g022630
Pt1g016220	Pt2g018560	Pt9g016500	Pt4g006380
Pt7g005500	Pt2g007920	Pt2g005550	Pt5g016810
PtUn015290	Pt3g008470	Pt5g003200	Pt8g003390
Pt1g002730	Pt8g007480	Pt6g012110	Pt3g038610
PtUn017430	PtUn027740	Pt4g003880	Pt5g018320
Pt2g023600	PtUn030940	Pt8g003130	Pt9g010180
Pt2g002040	Pt6g004760	Pt4g002370	Pt5g018940
Pt6g018610	Pt2g013210	Pt2g020310	Pt2g021710
Pt2g021550	Pt4g013000	Pt3g001940	Pt9g018370
Pt3g007180	Pt4g006920	PtUn017290	Pt3g025070
Pt2g028940	Pt6g006490	Pt6g006460	PtUn019280
Pt4g008160	Pt9g007620	PtUn031000	PtUn027670
Pt2g002060	PtUn018450	Pt7g005470	PtUn007490
Pt7g009750	Pt7g013880	PtUn016050	Pt8g010630
Pt8g010940	Pt2g003610	Pt2g014930	PtUn015030
Pt6g002200	PtUn008510	Pt2g028630	Pt2g022670
Pt5g024920	PtUn002290	Pt4g013780	Pt1g021270
PtUn009110	PtUn016350	PtUn027780	Pt2g013400
Pt4g004420	Pt6g004980	Pt3g021680	Pt2g012260
Pt5g012600	PtUn033840	Pt2g011090	Pt3g039620
Pt2g028350	Pt1g009180	PtUn009640	PtUn001260
Pt3g021320	Pt5g013170	Pt3g013130	Pt3g005520
Pt2g013440	Pt8g012170	Pt8g007040	Pt1g010090
Pt9g006010	Pt3g027860	Pt3g036010	Pt1g001390
Pt4g012760	Pt8g000550	Pt3g031540	Pt2g007060
Pt7g018610	PtUn016190	Pt4g017270	Pt3g016700
Pt3g013330	Pt9g005020	Pt6g015930	Pt3g023270
Pt6g004090	Pt3g020860	Pt2g003330	PtUn012730
Pt4g001440	Pt1g004010	Pt2g022390	Pt9g004140
PtUn020160	Pt3g027970	PtUn029120	Pt1g012310
Pt2g026920	PtUn024980	Pt9g005770	PtUn019100
Pt5g015010	PtUn015370	Pt3g019000	Pt7g001260
Pt4g019250	PtUn036760	Pt7g010110	Pt2g027710
Pt1g019290	Pt4g018980	Pt5g022850	Pt4g009290
Pt8g001530	Pt4g016970	Pt2g024190	Pt6g016870
PtUn016570	PtUn023840	Pt2g013870	Pt7g001230
Pt5g007560	Pt2g007890	Pt5g011680	Pt2g012500
Pt6g016930	PtUn021860	Pt8g001560	Pt8g001750
Pt8g005160	Pt9g010330	Pt3g020690	Pt8g001670
Pt1g002260	Pt4g006220	Pt6g007070	Pt8g011380
Pt5g006880	PtUn029270	Pt2g011530	Pt9g000960
Pt3g018390	Pt5g001610	PtUn020170	PtUn028780
Pt1g014010	Pt6g003110	Pt8g003890	Pt3g014930
Pt5g014210	PtUn009240	Pt5g004010	Pt3g013460
Pt3g015260	Pt8g004630	Pt6g008540	Pt8g004950
Pt6g012110	PtUn020110	Pt8g007250	Pt6g008860
PtUn013910	Pt8g011870	Pt2g019810	Pt2g010900
Pt7g009450	Pt6g013580	Pt6g009870	Pt6g016050
Pt6g005230	Pt5g021720	Pt2g002580	PtUn015740
Pt3g034560	Pt3g012870	Pt1g023160	Pt3g027880
Pt9g002720	PtUn001820	Pt8g008000	PtUn036990
Pt9g017450	Pt3g033260	Pt4g004310	Pt3g007760
Pt7g005370	Pt2g003870	PtUn027420	Pt5g016960
Pt9g004020	Pt2g003420	Pt7g013230	Pt7g006300
PtUn015350	Pt4g020960	Pt3g019720	Pt3g038260
Pt5g011930	Pt2g028050	Pt7g015150	Pt9g015810
PtUn025390	Pt3g025070	Pt9g006290	Pt8g010850
Pt3g021280	PtUn008620	Pt5g025220	Pt2g022350
Pt2g017360	Pt7g012410	Pt3g021140	Pt7g015870
Pt1g020640	Pt7g001670	Pt7g005530	Pt7g003950
PtUn031540	PtUn007180	Pt5g001480	Pt4g008680
Pt7g010740	PtUn033220	Pt7g019070	Pt2g003420
Pt7g004160	PtUn032310	Pt6g006360	PtUn007140
Pt5g026290	Pt3g005300	Pt3g030210	PtUn017230
Pt5g007590	Pt3g003650	Pt2g026470	Pt9g009370
Pt9g007270	Pt3g027780	Pt2g008370	Pt2g016880
PtUn006740	Pt5g019150	Pt7g021020	Pt9g016950
Pt9g005120	Pt7g011160	Pt2g003280	Pt9g013880
Pt4g007340	Pt6g005820	Pt2g006930	Pt3g027980
PtUn028560	Pt4g011780	Pt3g013600	PtUn031400
Pt4g010350	Pt4g009860	Pt3g037600	Pt8g006860
Pt3g019390	Pt3g005340	Pt5g023060	Pt6g016540
Pt7g003800	Pt3g016090	Pt6g000350	Pt8g001160
Pt3g016650	Pt5g012880	Pt3g013090	Pt1g016180
Pt2g021950	PtUn032770	Pt9g018530	PtUn029510
Pt3g001010	Pt2g026640	Pt5g025870	Pt5g013190
Pt3g006330	Pt1g002230	Pt4g017480	Pt6g019890
PtUn031000	Pt6g019060	Pt3g037030	Pt4g002510
Pt1g020500	PtUn013260	Pt2g022570	Pt1g011150
PtUn036710	Pt4g015470	Pt3g015930	Pt4g003490
Pt9g008190	Pt8g010620	Pt1g002990	Pt6g005660
Pt2g002630	Pt4g020970	Pt9g000810	Pt2g002760
Pt7g004570	Pt3g008420	Pt4g003930	Pt5g006330
Pt3g026190	Pt7g005160	Pt9g008870	Pt2g022410
Pt7g002630	Pt9g011400	Pt5g010880	PtUn017300
PtUn030950	PtUn033350	Pt1g002380	Pt9g005060
Pt3g018160	Pt7g020820	Pt8g008550	PtUn027740
PtUn035930	Pt9g011150	Pt9g003980	PtUn035750
Pt3g021900	Pt7g015870	Pt2g027250	Pt9g005640
Pt9g012870	Pt3g005900	Pt5g022080	Pt4g011390
Pt6g009570	Pt4g021680	Pt3g033580	Pt6g000840
Pt9g005090	Pt4g013260	PtUn026870	Pt3g040610
Pt6g006360	Pt5g004260	Pt2g021620	Pt1g001190
Pt1g009950	Pt4g009000	Pt6g012460	Pt1g020260
Pt2g003100	Pt4g012890	Pt2g028570	Pt6g005630
PtUn003000	Pt7g010260	Pt9g006230	Pt6g003920
PtUn008390	Pt4g016230	Pt3g016650	Pt8g003650
Pt8g009680	Pt5g013100	Pt3g032570	Pt3g039200
Pt1g022740	Pt2g028460	Pt5g024090	Pt3g008320
Pt3g001510	Pt4g018270	Pt7g001760	Pt1g008150
Pt3g020690	Pt4g005090	Pt4g023030	Pt4g006530
Pt4g006630	Pt3g002640	Pt8g000620	Pt9g007230
Pt5g011700	Pt4g019020	Pt2g017260	PtUn022170
Pt4g022360	Pt7g015990	Pt4g003440	Pt9g013950
PtUn006070	Pt4g020830	Pt5g011930	Pt8g011430
Pt1g008390	PtUn013850	Pt6g002990	Pt1g022270
PtUn004370	Pt4g007460	Pt1g020690	Pt3g005740
PtUn021850	Pt5g017770	Pt4g003210	PtUn002910
Pt3g030030	Pt4g015340	Pt4g009240	Pt4g019840
Pt9g017410	PtUn008400	Pt3g037590	Pt2g017920
PtUn027530	Pt7g017080	Pt4g012760	Pt5g020680
Pt4g008520	Pt1g010560	PtUn012450	Pt3g011320
Pt9g011570	Pt3g040510	Pt7g017340	Pt5g011130
Pt1g019890	Pt4g018070	Pt5g001060	Pt5g004030
Pt5g011240	Pt8g012270	Pt7g018450	Pt5g014180
Pt8g005470	Pt9g020870	Pt9g006860	PtUn002840
Pt6g009980	Pt8g002520	Pt8g011040	Pt2g018690
Pt1g020890	Pt5g017730	Pt6g008530	PtUn017710
Pt5g010230	Pt6g004040	PtUn029760	Pt7g010270
Pt5g025470	Pt2g024380	Pt9g015330	Pt5g022510
Pt2g005490	Pt3g013820	Pt2g017020	Pt5g003620
Pt6g011980	Pt6g009120	Pt7g015100	Pt5g018470
Pt2g030060	Pt8g008460	Pt9g004420	Pt6g000700
Pt4g007120	Pt5g010090	Pt7g015940	Pt4g012630
Pt1g016780	Pt2g001150	Pt3g009320	Pt9g020820
Pt5g008830	Pt8g001570	Pt1g001750	Pt7g018540
Pt7g010620	Pt1g012310	Pt2g018010	Pt6g015550
Pt3g002560	PtUn000220	PtUn013430	Pt2g020330
Pt1g000810	Pt8g002490	Pt7g014890	PtUn019670
Pt3g040800	Pt8g012020	Pt4g012690	Pt1g001560
PtUn012540	Pt7g016760	Pt1g008040	Pt1g012140
Pt1g019670	Pt4g002620	Pt8g012440	Pt6g009850
Pt9g009290	Pt3g027920	Pt9g015340	Pt4g008280
Pt5g026360	PtUn028420	Pt5g017330	Pt7g006050
Pt5g022790	Pt7g002530	PtUn027970	Pt4g011240
PtUn008370	Pt9g008850	Pt3g013260	Pt2g003610
Pt3g019570	PtUn003180	Pt2g020590	Pt5g009130
Pt1g005830	Pt2g001200	Pt3g028380	Pt5g022190
Pt3g003600	Pt5g014150	Pt5g004850	Pt1g017510
PtUn013060	Pt6g000920	Pt6g014350	Pt8g006530
Pt5g017410	Pt4g022270	Pt7g019110	Pt6g013640
Pt9g020310	Pt9g010760	Pt6g018140	Pt5g012530
PtUn000140	Pt2g026410	Pt4g019720	Pt4g009880
Pt5g016770	Pt2g000460	Pt6g007490	Pt5g003970
Pt9g002790	Pt4g020420	Pt3g006990	Pt3g002690
Pt5g020560	Pt8g010810	Pt9g009470	PtUn000150
Pt5g023510	Pt6g001440	Pt1g004220	Pt3g006510
Pt2g021290	Pt4g010450	PtUn016300	Pt9g019450
Pt1g002380	Pt8g004220	PtUn005820	Pt3g040050
Pt3g036980	Pt3g006080	Pt4g000070	Pt2g017140
Pt4g012730	PtUn032900	PtUn018030	Pt2g018630
PtUn015190	PtUn015740	Pt4g010690	Pt7g007640
Pt7g006980	Pt5g018490	Pt9g012920	Pt2g008600
Pt8g005490	Pt1g014240	Pt3g019570	Pt2g017080
Pt3g041210	Pt2g029020	Pt3g022860	Pt7g002940
Pt3g008780	Pt1g011420	Pt2g014060	Pt2g015880
Pt5g026320	Pt2g024140	Pt1g002370	Pt7g018530
Pt5g006730	Pt1g017880	Pt3g031890	Pt5g014150
Pt1g001100	Pt5g017720	Pt1g023580	Pt4g008340
Pt2g023030	PtUn022860	Pt4g021180	Pt5g006700
Pt5g024130	Pt3g013290	Pt9g004550	PtUn029440
Pt3g036170	Pt7g008280	Pt3g008890	PtUn033350
Pt9g016490	Pt1g013500	Pt9g010310	Pt4g005390
Pt3g015030	Pt8g002630	Pt6g011080	Pt3g023340
Pt2g028700	Pt2g012860	Pt8g000920	PtUn036080
Pt8g002230	Pt2g012920	Pt1g003640	Pt8g004610
Pt7g015100	Pt6g019540	Pt3g006110	Pt7g005710
PtUn023760	Pt2g021670	Pt8g008410	Pt3g018590
Pt3g004400	PtUn032550	Pt6g019600	Pt2g004440
Pt1g021220	Pt7g001890	Pt3g008770	Pt1g005340
Pt3g029850	PtUn014800	Pt9g013810	Pt5g020640
Pt7g011470	Pt7g000240	Pt9g009620	Pt4g008450
Pt9g004380	Pt8g001010	Pt5g013980	Pt7g017500
Pt9g010780	PtUn019090	Pt2g004280	Pt4g020970
Pt8g007980	Pt3g012810	PtUn026070	Pt3g023070
Pt9g013810	Pt5g021680	Pt2g012090	PtUn024190
Pt2g023810	Pt5g008650	Pt1g006480	Pt7g016280
Pt3g001940	Pt7g011580	PtUn008090	Pt2g018960
PtUn035530	Pt2g028520	Pt3g029850	Pt2g021590
Pt4g002030	Pt6g019950	PtUn009120	Pt9g015040
PtUn022840	Pt3g032000	Pt6g012540	Pt2g013830
Pt5g026250	Pt9g018200	Pt8g004400	Pt5g009420
Pt9g009120	Pt2g011370	Pt8g008350	Pt1g019010
Pt9g015820	Pt9g010180	Pt8g000290	PtUn024010
Pt3g028940	Pt1g011830	PtUn027800	Pt3g008100
Pt2g027330	Pt3g031950	PtUn021570	Pt9g010900
Pt4g021720	Pt7g016030	Pt6g014890	Pt2g027050
PtUn000310	Pt7g000420	Pt1g004050	Pt7g020900
PtUn035800	Pt2g024150	PtUn012260	Pt1g018870
Pt5g010260	Pt4g013920	Pt6g015760	Pt3g032260
Pt5g006510	Pt5g006140	PtUn029140	Pt5g014340
Pt9g000670	PtUn000500	PtUn004940	Pt4g013220
Pt6g010470	Pt7g003660	Pt1g001130	Pt1g014020
Pt1g015930	Pt1g008750	Pt6g012980	Pt5g001380
Pt3g020220	Pt7g000310	Pt1g022550	Pt1g007970
Pt8g010730	Pt4g013740	Pt3g014050	Pt1g004920
Pt3g004500	Pt4g014280	Pt1g005970	Pt6g009100
Pt4g016790	Pt7g021240	Pt5g004820	PtUn022780
Pt7g008990	PtUn013390	Pt1g020910	Pt4g006990
Pt2g026360	Pt7g015520	Pt6g005900	Pt2g001760
Pt3g026570	Pt6g010540	Pt9g017520	Pt8g006520
Pt2g029770	Pt5g019750	Pt4g001060	Pt1g008200
Pt2g008760	Pt3g034820	Pt5g007640	Pt2g012520
Pt1g004220	Pt9g017640	Pt9g020140	Pt6g015170
Pt9g009620	Pt5g012860	Pt5g006510	Pt5g013200
Pt4g016870	Pt2g006600	Pt3g009830	Pt9g011790
Pt2g020310	PtUn015990	Pt6g007450	Pt3g006950
Pt7g012470	PtUn022820	Pt6g008320	Pt3g036790
PtUn022230	Pt2g023090	Pt3g031580	Pt2g018790
Pt4g000130	Pt4g019000	Pt7g007000	Pt2g015600
Pt9g010310	Pt9g004080	Pt7g008160	PtUn018580
Pt1g008920	Pt5g002770	Pt3g018540	Pt9g012010
Pt2g003800	Pt3g003000	Pt6g005780	Pt1g002160
Pt1g014650	Pt3g016700	Pt2g015010	Pt5g020400
Pt9g016430	PtUn012370	Pt5g003650	Pt3g029630
PtUn027210	Pt3g040730	Pt8g005760	Pt4g003960
Pt4g020300	Pt9g019460	Pt1g011790	Pt7g011630
Pt6g014050	Pt7g019360	Pt9g007430	PtUn019420
Pt2g023990	Pt3g003540	Pt9g019940	Pt6g013650
Pt2g017690	Pt5g001600	Pt4g002220	Pt6g014180
Pt6g001850	Pt3g041050	Pt4g016870	Pt6g008710
Pt2g023780	Pt5g005940	Pt5g022980	PtUn030530
Pt3g028990	PtUn002840	Pt5g007530	Pt4g012720
Pt5g025370	Pt4g003510	PtUn028930	Pt9g015030
Pt3g003730	Pt4g010700	Pt7g004780	Pt3g019620
Pt3g034260	Pt9g015040	Pt5g008170	Pt2g012890
Pt9g005490	Pt9g007000	Pt8g008960	Pt9g008760
Pt5g021570	Pt1g009880	Pt3g027710	Pt8g006340
Pt2g011090	Pt1g007000	Pt8g005370	Pt7g019260
Pt2g003670	Pt3g034440	Pt6g014050	Pt2g022490
Pt7g001180	Pt2g008740	Pt2g019660	Pt2g010810
Pt1g001750	Pt7g006410	Pt6g002900	Pt3g039190
Pt2g016030	Pt5g014580	Pt2g014120	Pt2g005170
Pt2g012400	Pt7g004610	Pt5g022090	Pt6g011600
Pt5g025140	Pt1g012260	Pt1g005830	Pt6g013450
Pt2g005430	Pt4g003960	Pt3g012070	Pt9g014930
Pt3g009400	PtUn021390	PtUn025470	Pt8g001380
Pt3g036760	Pt4g000260	Pt5g007650	Pt3g008010
Pt5g023610	Pt7g004130	Pt5g009780	Pt5g026220
Pt2g027210	Pt9g000410	Pt5g016590	Pt6g015380
Pt9g007460	Pt2g023610	PtUn002380	Pt7g002010
Pt5g014510	Pt4g018460	Pt9g015930	Pt2g002750
Pt2g009490	Pt3g025830	Pt2g013500	Pt4g001460
Pt3g007270	Pt1g014430	Pt2g001550	Pt4g000780
Pt8g006120	Pt5g022150	Pt5g004810	Pt3g015680
Pt9g006290	Pt3g014170	Pt4g009420	PtUn021710
PtUn032680	Pt3g028670	Pt2g012700	Pt2g003620
Pt2g003760	Pt1g012950	Pt1g008930	Pt6g010070
Pt2g012220	Pt6g006790	Pt5g007810	Pt4g015620
Pt1g023390	Pt5g003970	Pt2g001120	Pt2g028460
PtUn017820	Pt7g002670	Pt7g009590	Pt5g012450
Pt5g018960	Pt1g002840	Pt3g036570	Pt1g004590
Pt6g011950	Pt1g013250	PtUn028060	Pt6g015600
Pt1g018400	Pt1g020020	Pt4g019590	Pt4g002960
Pt4g013700	Pt9g002200	Pt9g002260	Pt3g014320
Pt6g015760	Pt5g002940	Pt3g031910	Pt2g015960
PtUn020620	Pt9g009250	Pt1g018470	Pt8g004320
Pt2g014150	Pt7g011220	PtUn030320	Pt1g006830
Pt3g029900	PtUn029000	Pt5g010290	Pt2g004480
Pt5g014530	Pt7g000910	PtUn013980	Pt3g001850
PtUn012000	Pt4g000690	Pt2g028990	PtUn013160
Pt9g014890	Pt8g007960	PtUn031020	PtUn008260
Pt3g024440	PtUn011940	Pt1g012920	PtUn015660
PtUn009880	Pt4g012720	Pt1g015740	Pt2g023610
Pt4g011210	Pt4g005540	Pt8g005950	Pt8g004520
Pt9g000820	Pt7g014780	Pt9g007940	Pt9g008660
Pt5g010290	Pt6g003760	Pt7g008140	Pt5g024860
Pt1g019240	Pt6g002820	Pt7g014810	Pt9g013610
Pt3g018470	PtUn005050	Pt3g018450	Pt3g017150
Pt1g004900	Pt5g000180	Pt3g033550	Pt9g011900
Pt2g006910	Pt2g015610	Pt4g010030	Pt2g003840
PtUn001010	Pt9g004910	PtUn022980	Pt6g013320
PtUn024270	Pt3g001650	Pt6g016650	PtUn034370
PtUn005790	Pt2g027120	Pt5g003050	Pt1g013050
Pt9g005620	Pt6g017760	Pt9g016820	Pt5g018720
PtUn022140	Pt7g009810	Pt2g008740	Pt4g013070
Pt9g001790	Pt1g000160	Pt3g000610	Pt2g003750
Pt3g032940	Pt7g011870	Pt7g012560	Pt5g017520
Pt5g015070	Pt4g004070	Pt8g010570	Pt5g002740
PtUn001520	Pt1g020600	Pt2g015450	PtUn002220
Pt4g000160	Pt7g006080	Pt7g000270	Pt1g011910
PtUn014970	Pt4g002780	Pt8g003410	Pt9g011540
Pt4g021150	Pt5g022320	Pt1g012800	Pt9g004350
Pt9g007770	PtUn001610	Pt4g000830	Pt7g007740
Pt3g000370	Pt9g008890	Pt2g013790	Pt3g033390
Pt6g011080	Pt3g024230	Pt1g008100	Pt5g017450
Pt3g022830	Pt8g002510	Pt9g019200	Pt2g025050
Pt3g030160	Pt3g023490	Pt3g025800	Pt5g004230
PtUn026820	Pt5g014180	Pt2g004420	Pt3g012940
Pt9g013650	Pt5g026440	Pt3g018770	PtUn027590
Pt8g005430	Pt7g009950	Pt7g003430	Pt1g018630
PtUn029910	Pt6g011270	Pt3g006340	Pt1g021650
Pt4g003030	Pt6g000070	PtUn012890	Pt7g006710
Pt1g001740	Pt5g001840	Pt9g015670	Pt4g004810
Pt2g025100	Pt6g011380	PtUn000240	Pt8g008720
Pt1g005920	Pt4g022180	PtUn011920	Pt5g002790
Pt5g021970	PtUn036530	PtUn022210	Pt9g004770
Pt2g018270	Pt2g017140	Pt1g018320	Pt4g015820
Pt7g003820	Pt6g014930	Pt8g000760	Pt8g002940
Pt3g006870	PtUn011930	Pt1g015970	PtUn016550
PtUn033640	Pt8g003430	PtUn031160	Pt5g012070
Pt8g000850	Pt2g030160	PtUn023920	Pt5g024410
Pt7g017300	Pt6g011760	Pt7g018400	Pt3g017930
Pt7g012690	PtUn001840	PtUn020430	Pt2g004340
Pt7g009230	Pt7g010130	Pt6g018020	Pt8g010240
Pt9g000810	Pt3g001590	Pt9g008470	Pt3g021720
Pt2g003350	Pt8g010240	PtUn000310	Pt3g038370
Pt7g013530	Pt6g012880	Pt2g029310	Pt4g020790
Pt3g038690	Pt9g000880	Pt7g007450	Pt1g010910
Pt1g018070	Pt7g008110	Pt1g004250	Pt8g003540
Pt4g018510	PtUn021950	Pt2g008760	Pt6g006430
Pt1g022900	PtUn002460	PtUn009900	Pt7g007790
Pt3g000730	Pt3g038260	Pt3g026950	PtUn007350
Pt7g007160	Pt5g000350	Pt5g001350	Pt2g009710
Pt1g009430	PtUn003740	Pt1g018650	Pt6g016580
Pt2g023120	PtUn019010	Pt3g001130	Pt7g016880
Pt7g018450	Pt7g016550	Pt8g011980	Pt4g013900
PtUn028060	Pt1g011940	Pt6g012300	Pt3g034170
Pt2g025710	Pt4g012910	Pt6g012340	Pt2g008110
Pt7g014270	Pt1g009760	Pt3g034260	PtUn031330
Pt7g018030	Pt2g025840	PtUn021320	Pt3g012930
Pt7g020790	Pt5g012780	Pt5g007800	Pt5g018410
Pt1g003910	PtUn016550	Pt1g022990	Pt1g003120
PtUn013430	PtUn005480	Pt2g009980	Pt3g024660
Pt2g000800	Pt7g000750	PtUn027320	PtUn018390
PtUn002330	PtUn015660	PtUn034160	Pt5g006550
Pt5g008620	PtUn031620	Pt7g009170	Pt4g015860
Pt2g028750	Pt6g013440	Pt2g004690	PtUn019380
Pt2g025450	Pt3g029630	Pt8g010730	PtUn018080
Pt3g009020	Pt2g000770	PtUn029170	Pt7g014430
Pt7g015540	Pt4g000780	Pt2g002250	Pt5g017180
Pt2g028680	Pt8g012540	Pt3g013860	Pt7g002530
Pt1g023510	Pt5g021490	PtUn017580	Pt6g014880
Pt7g016690	Pt2g022330	Pt5g019800	Pt4g014840
Pt2g023060	Pt4g004610	PtUn010180	Pt1g009880
Pt3g035630	Pt9g015590	Pt3g000170	Pt8g004670
Pt6g000970	Pt3g005170	Pt8g001620	Pt9g017870
PtUn023590	Pt4g001290	Pt1g010520	Pt5g012820
PtUn009800	Pt7g013770	Pt1g015980	Pt3g007680
Pt1g015970	Pt7g016390	Pt3g017040	Pt1g018290
Pt4g011620	Pt3g025080	Pt2g014870	PtUn018420
Pt7g001190	Pt4g022980	Pt3g000950	Pt7g010370
Pt6g016040	Pt9g016010	Pt7g021040	Pt5g009650
PtUn036350	PtUn011610	Pt7g013180	Pt5g015100
PtUn028680	Pt7g003970	Pt3g011810	Pt7g001650
Pt8g001480	Pt4g016920	PtUn015270	PtUn019320
Pt3g006640	Pt4g012660	Pt8g008810	Pt4g007660
Pt9g001390	PtUn008840	Pt9g004880	Pt2g022990
PtUn016130	Pt6g000560	Pt2g002240	Pt2g022400
PtUn024800	Pt8g005730	Pt4g021420	Pt5g000520
Pt3g031540	Pt8g008070	Pt2g000390	Pt5g015960
Pt4g001600	Pt3g029260	Pt4g019960	Pt3g022670
Pt5g012550	Pt9g015500	Pt7g020790	Pt5g024900
Pt6g016530	Pt2g006340	Pt8g000680	PtUn002820
Pt1g022990	Pt3g038830	PtUn018300	Pt5g022320
PtUn014590	Pt9g000460	Pt1g011720	Pt1g000300
Pt2g015190	Pt9g016060	Pt3g034090	Pt1g017020
Pt2g021280	Pt3g018280	Pt8g005470	Pt9g001270
Pt6g018030	Pt5g003920	PtUn012840	Pt4g010250
Pt5g011150	Pt7g001310	Pt5g004540	Pt7g005320
Pt4g010300	Pt9g017700	Pt6g013950	PtUn031090
Pt2g017750	Pt4g000060	Pt3g024060	Pt7g001600
Pt6g002210	Pt1g018640	Pt9g015660	Pt9g008120
Pt7g013500	Pt4g019690	Pt1g016980	PtUn011890
PtUn003430	PtUn004780	Pt3g025240	Pt5g016240
Pt6g012960	PtUn033030	Pt1g000940	Pt2g003770
Pt7g005940	Pt3g030910	Pt1g020230	Pt6g013630
Pt2g016020	Pt2g001140	PtUn006590	Pt9g017760
Pt8g000730	Pt5g025820	Pt8g003020	Pt2g000420
Pt6g008320	Pt6g013530	Pt8g000850	Pt2g007890
Pt3g037600	Pt5g006270	Pt1g019990	Pt6g019860
Pt2g028640	Pt5g006550	Pt1g001770	Pt1g010840
Pt2g022310	Pt2g023390	Pt5g004070	Pt1g021860
Pt7g007000	Pt3g026770	Pt3g014070	Pt3g025180
Pt1g019630	Pt3g030870	PtUn018830	Pt7g017930
Pt9g016220	PtUn016980	Pt9g012880	Pt1g007640
Pt5g025950	Pt3g034330	Pt4g001760	Pt5g012520
Pt3g001020	Pt1g016180	Pt5g013950	Pt6g004050
Pt2g015450	Pt1g018250	Pt4g019210	Pt2g004010
PtUn021340	Pt5g023040	Pt5g025130	Pt1g004560
Pt3g039420	Pt2g007250	Pt9g011690	Pt4g008410
Pt5g020760	Pt4g006790	Pt4g006320	Pt4g017170
Pt6g000270	Pt1g018290	Pt7g003830	Pt3g012200
PtUn025270	Pt4g001660	Pt2g019410	Pt4g020200
PtUn002250	Pt4g021830	Pt2g000510	Pt2g010190
Pt6g000350	Pt8g001780	Pt3g032240	Pt6g002530
Pt3g018450	Pt2g008510	PtUn012010	Pt3g031980
Pt9g000220	Pt4g015460	Pt2g008640	Pt3g000340
Pt9g018640	Pt6g016550	Pt9g018460	Pt1g000090
Pt9g018900	Pt6g019090	Pt3g028490	PtUn002790
Pt6g002890	Pt1g022130	Pt9g014390	Pt1g014080
PtUn016240	PtUn025750	Pt1g014940	Pt8g003460
Pt1g018050	Pt6g014850	PtUn024320	Pt5g004950
Pt3g034240	Pt4g019160	Pt5g014260	Pt7g011590
Pt3g030140	Pt6g016540	Pt2g025450	Pt2g021270
Pt2g002740	PtUn019320	Pt1g018890	Pt3g012620
Pt1g006740	Pt9g015430	Pt1g020660	Pt2g026830
Pt3g033610	Pt1g016860	Pt8g004750	Pt4g012790
Pt6g002900	Pt2g020330	Pt1g017110	Pt3g023570
Pt7g014890	Pt1g005040	Pt9g007160	Pt5g017710
Pt6g009470	PtUn023970	Pt3g028560	Pt6g004770
Pt6g005040	Pt4g000300	Pt2g011420	Pt2g012870
PtUn006280	PtUn026550	Pt5g021760	Pt4g020830
Pt3g019820	Pt7g001260	Pt5g024240	Pt3g019420
Pt5g025870	Pt1g014960	PtUn017870	Pt5g013460
Pt5g011610	Pt4g020930	Pt6g001970	Pt2g006760
PtUn001240	Pt5g012450	Pt3g008240	Pt5g020780
Pt6g005870	Pt3g020700	PtUn014580	Pt3g033850
Pt9g004470	Pt6g002170	Pt2g025410	Pt2g008500
Pt1g021110	Pt7g011930	Pt7g011470	Pt7g003620
Pt2g022040	Pt1g017800	Pt2g026950	Pt4g000900
Pt1g019990	Pt2g014280	Pt2g005430	Pt4g002630
Pt1g002060	Pt1g015770	Pt2g007950	Pt6g011270
Pt2g015180	Pt7g002070	Pt2g018590	Pt4g013260
Pt3g020880	Pt5g000810	Pt2g015180	Pt8g001810
Pt9g014480	PtUn002230	Pt5g019320	PtUn031110
Pt2g018010	Pt2g003070	Pt5g017360	Pt1g006410
Pt3g025960	Pt4g016330	Pt8g010230	PtUn027750
Pt6g006340	Pt3g026810	Pt4g021150	Pt5g002770
Pt3g038720	PtUn027040	Pt9g016800	Pt5g000140
Pt1g013340	PtUn018080	Pt2g023400	Pt5g001600
Pt2g000390	Pt3g017660	Pt6g001490	Pt3g011300
Pt2g027320	PtUn033860	Pt2g007160	PtUn021370
Pt1g003640	Pt6g010840	Pt2g019650	Pt4g001200
Pt4g009800	Pt6g016690	Pt5g015510	PtUn006310
Pt4g021950	Pt3g019960	Pt2g023810	Pt3g001430
Pt9g010990	Pt7g013480	Pt5g006730	Pt2g025490
Pt2g013500	Pt2g018210	Pt7g010200	Pt5g000890
Pt3g020890	Pt8g002890	Pt5g026290	Pt1g022160
Pt5g023820	Pt7g007660	Pt1g018100	Pt3g001810
Pt1g019840	Pt4g003250	Pt4g019240	Pt7g007310
Pt1g008380	PtUn001100	Pt4g022590	Pt7g008110
Pt3g018500	Pt7g009190	Pt8g005330	PtUn027680
Pt3g036180	Pt5g003410	PtUn030400	PtUn019130
Pt4g021780	Pt1g016930	Pt3g025530	Pt7g000430
Pt2g019640	Pt2g016060	Pt7g007540	Pt1g018820
PtUn035030	Pt3g001400	Pt9g006420	Pt5g023390
PtUn020170	Pt3g002140	Pt5g018920	Pt3g012270
Pt9g018990	Pt8g007810	Pt3g034500	Pt1g003970
Pt7g021510	Pt2g018890	Pt9g006320	Pt7g005820
Pt3g039000	Pt7g009470	Pt3g010040	Pt3g012820
Pt6g008540	PtUn010300	Pt7g012660	Pt5g016950
Pt1g018730	Pt8g011260	Pt3g011770	Pt3g027160
Pt6g005900	Pt3g007500	Pt4g022120	Pt2g007610
Pt1g001130	Pt4g001860	Pt8g004080	Pt6g016360
Pt8g004020	PtUn014930	Pt4g020870	Pt4g012030
Pt9g016440	Pt6g008860	Pt2g001920	Pt6g017020
PtUn035290	Pt2g025050	Pt2g022560	Pt2g016890
PtUn022110	Pt5g002960	Pt7g000830	Pt3g024770
Pt3g006900	Pt6g019860	Pt3g028240	Pt2g015420
Pt2g014080	Pt6g012290	Pt7g010970	Pt7g000040
Pt2g022050	PtUn027710	Pt1g023390	Pt2g016870
Pt2g028570	Pt6g011370	Pt5g012350	PtUn010700
Pt1g020690	Pt4g022710	Pt9g000720	Pt7g006550
Pt2g015230	Pt9g014120	Pt6g018770	Pt3g018710
PtUn026760	Pt2g001250	Pt3g038690	Pt6g012400
Pt1g021160	PtUn007350	Pt3g039430	Pt7g010690
Pt2g002830	Pt1g010080	Pt1g006520	Pt3g007990
Pt9g009470	Pt6g007920	Pt5g015540	Pt4g001720
Pt7g018700	Pt2g021740	PtUn034090	Pt3g040410
Pt9g009790	Pt5g006150	Pt3g015890	Pt5g015350
Pt6g002930	Pt2g026740	Pt9g018620	Pt3g019380
Pt8g012530	Pt4g010010	Pt5g008230	Pt7g008840
Pt3g034200	Pt7g012700	Pt3g011470	Pt4g016090
Pt1g010250	Pt4g008000	Pt3g015230	Pt4g015720
Pt7g021320	Pt1g008850	Pt5g010120	Pt1g011810
Pt2g020740	PtUn030520	Pt4g006590	Pt9g018190
PtUn009100	Pt3g001040	Pt6g003780	Pt7g005000
Pt6g012210	Pt4g012100	Pt2g000180	Pt3g026540
Pt6g014780	Pt1g020850	Pt6g005010	Pt3g005300
Pt9g018140	Pt4g015720	Pt3g037840	Pt9g007060
Pt9g017790	Pt5g022760	Pt6g004800	Pt2g018730
Pt3g035330	Pt6g006160	Pt4g020620	Pt2g003230
Pt2g015750	Pt2g028030	Pt2g015680	Pt7g008820
Pt2g003330	PtUn009970	Pt4g022360	Pt7g000420
Pt4g021730	Pt6g011360	PtUn015450	Pt5g001340
Pt9g011910	PtUn035150	Pt9g016200	Pt8g001240
Pt1g020090	Pt6g017320	Pt3g036440	Pt3g009260
Pt1g018020	Pt7g003310	Pt8g009570	Pt3g037420
PtUn009160	Pt4g008220	Pt3g014190	Pt7g006830
Pt7g003830	Pt6g015550	Pt1g023070	Pt2g009390
Pt5g009180	Pt2g027700	Pt8g003150	Pt3g034760
Pt2g007820	PtUn029690	Pt1g010250	Pt6g001770
Pt7g005530	Pt6g003260	Pt5g018930	Pt4g020930
Pt3g035390	Pt9g021220	PtUn000360	Pt8g008480
Pt7g015150	Pt1g009030	Pt1g016220	Pt1g002340
Pt8g003420	PtUn024960	Pt7g020130	Pt5g021720
PtUn008720	Pt3g010730	Pt9g016380	Pt7g000600
Pt1g012350	PtUn029590	PtUn003120	Pt5g014040
Pt6g014450	Pt6g011870	Pt9g020830	Pt7g008870
Pt4g000830	Pt2g027660	Pt3g005420	Pt6g013870
PtUn028340	Pt6g017150	Pt9g010710	Pt1g018000
Pt2g002280	Pt5g021530	PtUn029910	Pt4g009120
PtUn034090	PtUn026170	PtUn018810	Pt6g009420
Pt6g006420	PtUn036920	Pt1g004990	Pt5g021830
PtUn019200	Pt4g005980	Pt6g016660	Pt5g014030
Pt8g009870	Pt5g024420	PtUn023380	Pt4g016070
Pt1g015650	Pt1g015270	Pt5g012940	Pt7g003130
Pt8g001310	Pt8g008030	Pt3g018460	Pt3g004980
Pt5g023060	Pt7g001440	Pt4g019880	Pt5g011260
PtUn017470	Pt7g020000	Pt6g014770	Pt7g001750
Pt6g008300	Pt5g000130	Pt3g000470	Pt2g019540
Pt3g017550	Pt5g020570	Pt3g029500	Pt3g027910
Pt4g006320	Pt8g012400	Pt1g016130	Pt5g009010
Pt7g004460	Pt5g020410	Pt6g012650	Pt4g022040
Pt2g010510	Pt2g006480	Pt7g010390	Pt7g017270
Pt7g014810	Pt3g011980	Pt6g003600	Pt8g004990
Pt9g010750	Pt7g010990	Pt2g004700	Pt1g015410
Pt4g005030	Pt7g000220	Pt3g002280	PtUn007190
Pt5g025790	Pt8g009480	Pt2g026820	Pt4g021380
Pt9g016500	PtUn032850	Pt9g007420	Pt8g000980
Pt5g014610	Pt2g008960	Pt3g001570	Pt9g006730
Pt3g022770	Pt6g006200	Pt9g011560	Pt4g001970
Pt5g022280	Pt3g021410	Pt8g004040	Pt4g003900
PtUn030840	PtUn003210	Pt1g016150	Pt8g007480
Pt3g030800	Pt4g014420	Pt7g003400	Pt7g011220
PtUn016160	PtUn001570	Pt3g005800	Pt2g014340
Pt4g000070	Pt1g000110	Pt8g006580	Pt1g016110
Pt8g000760	PtUn018750	Pt9g007480	Pt2g003240
Pt1g023240	PtUn023460	Pt7g007300	Pt6g001870
Pt3g022860	Pt6g011940	Pt7g015340	Pt1g004610
Pt5g000240	Pt4g005570	Pt3g035330	Pt8g004420
PtUn025640	Pt1g018950	Pt1g013450	Pt7g019700
Pt4g001880	Pt7g018690	Pt9g003960	Pt9g011350
Pt6g011780	PtUn031490	Pt5g024930	Pt7g016730
Pt5g010110	Pt1g014950	Pt6g017090	Pt8g003470
PtUn016050	Pt7g009890	Pt2g000500	Pt3g011950
Pt7g007690	Pt5g009110	Pt2g016170	Pt3g041350
Pt7g021040	PtUn032730	Pt6g006340	Pt8g012730
Pt4g015230	Pt9g020250	Pt9g005540	Pt1g014180
Pt3g018510	Pt6g009370	Pt2g026360	Pt4g002490
Pt3g008810	Pt2g002890	Pt2g028750	Pt1g023030
Pt5g007810	Pt4g012800	Pt7g002300	PtUn004300
Pt1g018470	Pt5g002760	Pt5g000240	Pt5g016600
Pt5g009750	Pt2g004790	Pt6g003400	Pt3g029990
Pt9g013930	Pt2g019920	Pt9g005830	Pt7g003890
Pt9g005520	Pt3g018440	Pt5g008470	Pt8g005000
Pt9g001870	Pt2g006540	PtUn035130	PtUn033400
Pt5g003200	Pt3g011530	Pt5g025410	Pt3g008830
Pt8g006470	Pt7g011120	Pt4g006850	Pt5g015530
Pt1g019440	Pt7g007810	Pt8g003820	Pt7g002410
Pt1g009370	Pt1g005340	Pt2g001740	Pt4g008120
Pt6g005980	Pt4g008410	Pt6g015980	Pt7g005120
Pt8g004400	PtUn032540	Pt6g001340	Pt1g010540
PtUn032690	Pt2g024640	Pt6g000940	Pt8g000460
PtUn036370	Pt6g002730	Pt2g005660	PtUn033000
Pt3g014310	Pt3g041180	Pt6g007080	Pt4g005570
Pt3g028390	Pt2g003620	PtUn002540	Pt3g013100
Pt2g022390	Pt5g021700	Pt5g000940	Pt1g016320
PtUn028730	Pt8g007300	Pt9g017380	Pt3g040220
Pt6g014820	Pt6g015350	Pt2g023060	Pt1g013910
Pt6g007010	PtUn033800	Pt2g005920	Pt3g029260
Pt6g008130	Pt9g018130	Pt2g019710	PtUn019490
Pt3g032580	PtUn027700	PtUn017380	Pt7g008810
Pt5g004740	Pt9g001780	Pt3g007370	Pt7g000410
Pt6g016800	Pt3g012080	PtUn020080	Pt1g006110
Pt9g018630	Pt1g002010	Pt5g023760	Pt1g011230
Pt3g006730	Pt2g008900	Pt7g010140	Pt3g005790
Pt3g001190	Pt4g018890	Pt6g003370	Pt5g000180
Pt1g023580	Pt6g009520	Pt1g019510	Pt2g012530
Pt9g018940	Pt1g020130	PtUn025060	PtUn014400
Pt3g037170	Pt8g009990	Pt5g009540	PtUn002530
PtUn021310	Pt3g038130	Pt7g012890	PtUn007750
Pt5g001350	Pt6g010120	Pt7g000380	Pt3g016360
Pt8g008930	Pt6g011700	Pt6g003570	Pt3g022650
Pt8g000880	Pt5g018640	Pt5g003480	Pt2g013430
Pt1g013380	Pt8g010170	Pt1g002920	Pt8g006720
Pt5g000320	Pt5g010560	Pt4g006290	Pt3g017660
Pt2g019410	Pt3g014110	Pt7g018460	Pt7g009470
Pt8g003020	Pt1g011960	Pt4g008550	PtUn019360
Pt6g000940	Pt7g003040	PtUn026080	Pt5g012540
Pt1g000650	Pt2g005960	Pt3g007270	Pt5g018220
Pt1g006160	Pt6g014620	PtUn007380	Pt6g014530
Pt2g012700	Pt9g001800	Pt3g035120	Pt3g002030
Pt1g020230	PtUn023540	PtUn025630	Pt7g015910
Pt6g006480	PtUn035590	Pt6g002880	Pt3g038760
Pt3g012240	PtUn029450	Pt1g018070	Pt2g028200
Pt8g003130	Pt5g026190	Pt8g004030	Pt5g014570
Pt5g004850	Pt9g005430	Pt4g020440	Pt3g030390
Pt3g034090	Pt3g002180	Pt4g020030	Pt3g037310
Pt5g009270	Pt9g003830	Pt7g013720	Pt3g007090
Pt5g026380	Pt4g011680	Pt3g010620	Pt4g014280
PtUn030320	Pt1g015200	Pt6g001050	PtUn017740
Pt2g002800	PtUn002200	Pt1g002910	Pt2g019350
Pt3g008770	Pt7g006840	Pt4g008860	Pt2g027030
Pt2g008300	Pt3g021920	Pt7g008180	Pt1g011240
Pt6g004190	Pt5g022750	Pt2g022050	PtUn008480
Pt9g016520	Pt7g017840	PtUn017930	Pt3g027360
Pt9g012920	PtUn006790	Pt1g014060	Pt5g017660
Pt2g000930	PtUn019280	Pt6g011780	PtUn027710
Pt5g011420	Pt1g009190	Pt3g003730	Pt1g016390
Pt6g013950	Pt8g009460	Pt9g000730	Pt1g014900
Pt9g002260	Pt3g023340	PtUn036860	Pt2g001750
Pt2g011510	Pt5g011050	Pt2g026560	Pt8g010000
Pt1g009810	Pt2g011390	Pt4g013490	Pt7g009380
Pt3g018070	Pt8g005100	Pt5g025020	Pt6g014310
Pt2g012910	Pt7g002200	Pt9g019980	Pt2g003580
Pt6g005050	Pt8g010590	Pt6g018450	Pt1g002290
Pt2g015620	Pt3g019730	Pt2g012410	Pt3g015450
Pt6g019420	PtUn031110	Pt9g010740	Pt4g010220
Pt2g000720	Pt2g008860	Pt4g010990	Pt7g008120
Pt2g013870	PtUn009850	Pt3g028920	Pt4g019050
Pt7g007280	Pt4g014290	Pt3g018810	Pt2g009360
Pt2g026820	PtUn032940	Pt1g014590	Pt8g001130
Pt4g021020	PtUn020590	Pt4g002990	Pt3g028160
Pt4g010780	Pt9g009320	Pt5g007900	Pt4g010800
Pt3g010750	Pt6g004770	Pt3g034200	PtUn003080
Pt3g036010	Pt1g000630	Pt9g018900	Pt6g014480
PtUn006560	Pt3g024180	Pt7g003510	Pt5g014970
Pt2g002250	Pt7g005000	Pt9g000090	Pt9g007640
Pt6g015180	PtUn017520	Pt8g005490	Pt5g015980
Pt4g007110	Pt2g020230	Pt7g002660	PtUn030870
Pt2g007610	Pt1g012050	PtUn010790	Pt2g012790
PtUn029160	Pt2g015050	Pt7g007120	Pt7g012860
Pt7g012650	Pt4g014040	Pt9g003570	Pt7g003580
Pt5g025960	PtUn020340	Pt9g017350	Pt7g007050
Pt4g008840	Pt4g021820	Pt1g003750	Pt6g004380
Pt7g021360	Pt8g012100	Pt1g007830	Pt4g011260
Pt6g012650	Pt5g018720	Pt7g005910	Pt1g012010
Pt4g003880	Pt2g014770	Pt6g008810	Pt3g037270
Pt8g008550	Pt2g017070	Pt3g031450	Pt9g002370
PtUn031040	Pt3g041350	Pt5g014420	Pt6g014260
Pt1g001660	Pt2g026600	Pt9g014030	Pt9g002120
Pt5g004720	Pt4g014930	Pt6g011000	Pt9g016640
Pt5g017040	PtUn009430	Pt2g016190	Pt6g013580
Pt3g023450	Pt5g018220	Pt2g010510	Pt3g038830
Pt1g020490	Pt2g023160	Pt4g003820	Pt3g029830
PtUn027420	Pt4g009610	Pt5g023980	Pt3g032590
Pt4g003460	Pt3g029240	Pt5g018620	PtUn029640
Pt4g012390	Pt8g010750	Pt2g012400	Pt3g033370
Pt1g003750	Pt3g028210	Pt2g011350	Pt2g005930
Pt5g022980	Pt3g032650	Pt8g009300	Pt7g006060
Pt4g007020	Pt5g010220	PtUn002020	Pt3g037850
PtUn036870	Pt6g018710	Pt3g029690	Pt3g035940
Pt1g015150	Pt7g012980	Pt5g007870	Pt6g016550
PtUn027780	Pt9g005360	Pt3g026080	Pt3g014080
PtUn026780	Pt7g015330	Pt3g034920	PtUn030220
Pt1g006850	Pt2g014460	Pt2g000280	Pt2g021740
Pt5g004010	Pt1g023290	Pt1g012500	Pt3g021920
Pt2g019680	Pt5g017660	Pt5g019710	PtUn002450
Pt3g013600	Pt1g002550	Pt4g011500	Pt3g027660
Pt2g022530	Pt2g023760	Pt6g014060	Pt8g005730
Pt1g013620	Pt2g027400	PtUn005270	Pt3g020380
Pt1g012460	Pt6g016270	Pt3g004500	Pt5g004390
PtUn021320	Pt7g008700	Pt3g004670	Pt6g011350
Pt3g030060	Pt3g018340	Pt1g004910	Pt5g018850
Pt2g019700	Pt4g006740	Pt4g014250	Pt2g026730
Pt7g005470	PtUn012310	Pt1g018020	Pt4g006030
Pt8g000380	Pt8g004360	Pt9g002980	Pt6g002370
Pt2g020110	Pt2g028270	Pt5g001120	Pt3g003580
Pt2g015070	Pt7g008420	Pt2g022750	PtUn009260
Pt3g020000	PtUn002920	PtUn015750	Pt4g020120
Pt7g015200	Pt1g020700	Pt4g006610	Pt4g002870
PtUn032490	Pt2g017500	Pt4g008460	Pt6g017480
Pt1g006990	Pt6g019640	Pt9g001210	Pt1g004760
Pt6g017520	Pt3g033090	Pt1g002060	PtUn028000
Pt5g009150	Pt1g012300	Pt6g003790	Pt7g008740
Pt2g019730	Pt7g014640	PtUn008940	PtUn007530
Pt2g023360	Pt7g005800	PtUn013750	Pt2g008510
Pt9g010010	Pt5g014120	Pt5g025950	Pt4g012660
Pt6g016650	PtUn004690	Pt7g011170	Pt7g004830
Pt7g011650	PtUn006030	Pt7g005930	Pt7g014210
Pt9g014360	Pt3g015450	Pt2g004040	Pt2g005670
Pt3g036440	Pt4g008650	Pt3g028950	Pt7g004040
Pt4g003820	Pt3g007470	Pt1g003620	PtUn012490
Pt7g005520	Pt5g002410	Pt5g010110	Pt4g018580
Pt6g001260	Pt1g003550	PtUn008920	Pt1g019590
Pt2g030000	Pt9g009490	Pt7g017950	Pt8g008710
Pt9g008270	Pt1g000790	Pt4g017360	PtUn012560
Pt8g000770	PtUn010680	Pt5g005000	Pt8g007760
Pt3g008890	Pt3g022460	Pt3g007750	Pt3g009070
Pt5g010680	Pt1g011090	Pt2g002970	Pt2g009730
Pt4g022120	Pt1g008810	Pt3g004630	Pt5g025970
Pt9g020490	Pt2g023000	Pt4g007530	Pt7g015990
Pt1g020480	Pt3g022330	Pt3g035380	Pt3g014280
Pt9g008730	Pt8g005670	Pt6g014200	Pt9g017700
PtUn031020	Pt2g020830	Pt3g024160	Pt1g005360
Pt7g000830	Pt1g013990	PtUn016210	Pt6g011240
Pt3g029040	Pt3g003590	Pt2g014540	Pt7g014780
Pt3g018550	Pt4g003540	Pt2g030110	Pt7g017280
Pt2g015250	Pt9g006200	Pt4g010160	Pt7g013240
Pt5g005000	Pt4g018060	Pt5g015090	Pt6g008240
PtUn009900	Pt3g023130	Pt8g009700	PtUn004740
Pt6g019200	Pt7g017780	Pt2g018060	Pt7g013900
Pt9g011590	PtUn024610	Pt3g035030	Pt9g007830
Pt2g010910	Pt2g029820	Pt1g021170	Pt2g004760
PtUn002730	PtUn021790	Pt3g006870	PtUn011140
Pt6g004030	PtUn012990	Pt3g035660	Pt5g001630
Pt2g013300	Pt3g020590	Pt3g030700	Pt4g012130
Pt2g028470	Pt5g026030	Pt1g012350	Pt2g002340
Pt6g009870	Pt5g010970	Pt1g007160	PtUn033800
Pt4g019830	PtUn003290	Pt7g012680	Pt3g001320
Pt8g000700	Pt5g016930	Pt7g014230	Pt7g016430
Pt8g009300	Pt9g020690	Pt7g005780	Pt7g001160
Pt2g024720	Pt1g003450	Pt1g000810	Pt5g002400
Pt7g012890	PtUn022010	Pt1g009810	Pt1g010080
Pt5g015300	Pt9g011030	Pt8g012040	Pt2g018320
Pt4g005990	Pt4g020560	Pt3g009760	Pt1g020220
Pt1g002110	Pt3g012860	Pt5g013700	Pt3g010310
Pt6g001530	PtUn017040	PtUn000640	Pt1g020580
Pt8g011570	PtUn003190	Pt1g023080	Pt1g008210
Pt7g005400	Pt1g011230	Pt7g016440	Pt4g005000
Pt4g017480	Pt8g012180	Pt3g035290	Pt8g009990
Pt1g017110	Pt5g004230	Pt3g003300	Pt5g016640
Pt7g009590	Pt5g003800	Pt8g002430	Pt4g001210
Pt5g009800	Pt1g014800	Pt3g039000	Pt3g002140
Pt3g031700	Pt1g004590	Pt3g001060	Pt7g020200
Pt8g002130	PtUn005930	Pt5g014390	Pt7g011100
Pt4g001010	Pt3g006710	Pt6g007360	Pt3g012890
Pt2g005260	Pt9g004220	Pt2g017180	PtUn004850
Pt8g004040	Pt7g020290	PtUn009620	Pt2g029580
Pt3g009360	Pt9g018980	Pt7g009670	Pt1g020850
PtUn037050	Pt7g010860	Pt2g030130	Pt4g008440
Pt2g005550	Pt5g004460	PtUn003330	Pt4g015810
PtUn026010	Pt4g004060	PtUn028750	Pt3g039780
PtUn015450	Pt4g007620	Pt3g000070	PtUn025150
PtUn001910	PtUn009040	Pt2g024000	Pt3g035270
Pt5g004520	Pt8g011280	Pt7g002060	Pt8g012300
Pt1g022550	Pt2g007600	Pt4g008840	PtUn012570
Pt1g017450	Pt1g010180	Pt2g013680	Pt3g003920
Pt9g003290	Pt9g006350	PtUn017410	Pt5g012900
Pt3g007930	Pt5g020360	Pt2g003470	Pt5g003370
PtUn034880	Pt2g002320	Pt5g008520	PtUn029240
Pt4g005690	PtUn001580	Pt5g012150	Pt1g015330
Pt6g012160	Pt5g003750	Pt1g002800	Pt9g019240
Pt8g001560	Pt2g001910	Pt5g023850	Pt3g012870
Pt4g002610	PtUn033310	Pt9g002480	Pt8g004330
PtUn026920	Pt2g026700	Pt2g001150	Pt1g017230
Pt7g009180	Pt2g014400	Pt2g029490	Pt2g023090
Pt6g012980	Pt2g028370	Pt5g021290	PtUn017000
Pt1g012930	Pt9g019300	Pt3g038700	Pt6g006300
PtUn028390	PtUn033200	PtUn002330	Pt9g011520
Pt3g024030	Pt8g012150	PtUn022150	Pt4g016170
Pt5g012160	Pt1g018040	Pt5g013080	Pt7g012020
Pt2g014880	Pt5g002340	PtUn025710	Pt6g004070
PtUn024630	Pt4g013190	Pt3g038250	Pt2g021880
Pt3g028380	Pt9g013610	Pt8g005450	Pt4g018190
Pt7g003750	Pt1g017320	Pt4g001370	Pt1g002270
PtUn033560	Pt5g008600	Pt6g011930	Pt2g018460
Pt6g014070	Pt1g009160	Pt4g022130	Pt2g013210
Pt8g008420	Pt6g007800	Pt8g002320	Pt6g005120
Pt9g019200	Pt5g016960	Pt6g014490	Pt2g025840
Pt7g018300	Pt3g002540	Pt4g007590	Pt4g004560
Pt9g017400	Pt7g007870	Pt9g010990	Pt7g019190
Pt3g027710	Pt9g014150	Pt8g003290	Pt9g002140
Pt1g018320	Pt4g007670	Pt3g027530	Pt4g014290
PtUn017930	Pt2g021480	Pt1g010990	Pt9g020640
Pt7g008550	Pt9g010970	Pt5g021970	Pt5g016150
PtUn016640	PtUn004810	PtUn012920	Pt3g025080
Pt3g029140	Pt3g040660	Pt5g008830	Pt4g022770
Pt5g007850	Pt5g006600	PtUn025730	Pt4g010450
Pt9g000400	Pt4g015970	Pt3g000620	PtUn013330
Pt7g008100	Pt9g019780	PtUn015770	PtUn004550
Pt7g018140	PtUn014920	Pt1g006530	Pt9g003820
Pt3g028930	Pt3g038650	PtUn032260	Pt7g015010
Pt7g015170	Pt1g010660	PtUn000050	Pt7g016030
Pt9g021700	Pt8g009000	Pt6g001010	PtUn011710
Pt6g007070	Pt9g000960	Pt5g000880	Pt1g012560
Pt5g019320	Pt8g003110	Pt3g003380	Pt7g008450
Pt1g023070	PtUn026500	Pt1g010240	Pt4g001790
Pt3g028920	Pt4g021880	Pt2g019860	Pt1g023280
Pt5g007900	Pt5g018320	Pt6g018630	Pt9g016670
Pt3g011850	Pt9g008690	Pt9g014190	PtUn004290
Pt1g014590	PtUn034100	Pt3g040670	Pt2g011850
PtUn028660	Pt1g014080	Pt4g018760	Pt1g007950
Pt9g017230	PtUn029250	Pt3g028900	PtUn035620
PtUn015580	Pt3g036580	Pt7g011110	Pt5g012930
Pt6g006240	Pt6g017860	PtUn030430	Pt9g020740
PtUn026560	Pt7g002900	Pt6g006660	Pt4g014750
Pt3g017040	Pt2g020410	Pt3g001720	Pt3g009460
Pt5g003960	Pt1g002160	Pt7g018150	Pt2g029090
Pt7g007300	Pt7g003050	Pt2g028640	Pt5g016930
PtUn017380	Pt3g012640	Pt2g027790	Pt7g019970
Pt2g005020	Pt4g012880	PtUn020310	Pt5g001250
Pt3g007900	PtUn014640	Pt5g003960	Pt4g017700
Pt2g019720	Pt3g007170	Pt3g037360	Pt2g016570
Pt4g012300	Pt4g006690	Pt2g006080	Pt6g011760
Pt3g032730	Pt3g039780	Pt9g006120	Pt4g018820
Pt5g016870	Pt1g003320	Pt9g003290	PtUn004730
PtUn035350	Pt9g011450	Pt7g017710	Pt2g024410
Pt4g008040	Pt4g020740	Pt1g020490	Pt3g021580
Pt1g008040	Pt9g013020	Pt3g037220	Pt3g016100
Pt6g011000	Pt6g011850	Pt8g005530	Pt6g016340
Pt5g003870	Pt7g009540	Pt2g025850	Pt2g001180
Pt3g023690	Pt3g031160	Pt1g008180	Pt2g015610
Pt1g000150	PtUn028600	Pt2g028470	PtUn002100
Pt4g002980	Pt1g019160	Pt5g009750	Pt1g011970
Pt9g011690	Pt5g018900	Pt2g011260	PtUn024910
Pt5g025810	Pt1g019460	Pt6g013330	Pt4g001540
Pt4g014800	PtUn011030	PtUn031040	Pt5g020790
Pt1g010530	Pt2g001450	PtUn011560	Pt8g004410
Pt7g008170	PtUn002220	Pt7g002290	Pt2g026960
Pt7g012660	Pt3g001140	Pt7g008990	PtUn022010
Pt9g005500	Pt4g017090	Pt8g000090	PtUn011770
Pt3g025800	Pt7g003940	Pt3g007930	Pt3g018650
Pt2g011430	Pt8g005140	Pt1g004700	Pt2g001290
Pt3g000140	Pt1g018270	Pt7g012690	Pt6g010050
Pt1g019980	Pt4g005750	Pt4g008300	Pt3g003250
Pt4g009260	Pt3g025630	Pt2g004430	Pt5g015720
PtUn031440	Pt9g010290	Pt3g034020	Pt3g008420
Pt5g004920	Pt2g007680	Pt8g000040	Pt2g012450
Pt4g004230	Pt5g016920	Pt4g003810	Pt4g015200
Pt1g022050	Pt1g016290	PtUn020640	PtUn009080
Pt1g000940	Pt3g012920	Pt6g012520	Pt3g000010
Pt7g003020	Pt3g013270	Pt3g016300	Pt9g019180
PtUn001110	PtUn004200	Pt6g019570	Pt2g020050
Pt1g012520	Pt2g012500	PtUn028610	Pt6g018280
Pt3g006250	PtUn012130	Pt9g017090	Pt5g021600
Pt3g021890	Pt1g020200	Pt8g004770	Pt3g023430
Pt4g022130	Pt7g007800	PtUn022520	PtUn010210
Pt3g010570	Pt9g011390	Pt7g011300	Pt3g012850
Pt6g004170	Pt3g023180	Pt5g007330	Pt9g001580
Pt2g004800	Pt2g012870	Pt4g003100	PtUn000210
[truncated: 2,255 more rows]

## Sheet: Table S6
Supplementary Table 6. Differentially spliced genes in response to cold stress.
12h_vs_0h	24h_vs_0h
Pt5g004880	PtUn033820
Pt9g013750	Pt3g029670
Pt2g022450	Pt7g014690
PtUn004500	Pt2g003150
Pt3g023730	Pt1g021420
Pt9g002490	Pt2g017980
Pt3g025560	Pt1g010750
Pt2g004260	Pt5g018580
Pt2g012430	Pt9g017460
Pt7g017470	Pt4g000660
Pt9g013740	Pt2g016310
Pt9g018860	Pt8g011780
Pt3g033150	Pt8g006240
Pt5g021110	Pt4g012330
Pt3g019320	Pt7g015820
Pt9g016150	PtUn029130
Pt2g003140	Pt7g009940
Pt7g003090	Pt3g020150
PtUn033820	Pt4g016900
Pt3g029670	Pt3g023650
Pt3g004170	Pt5g008860
Pt9g006280	Pt4g015550
Pt7g014690	Pt2g020370
Pt2g003150	Pt9g011880
Pt1g021420	Pt3g019920
Pt2g017980	PtUn029780
Pt5g009370	Pt3g030840
Pt6g006830	Pt8g010530
Pt9g007180	Pt9g013720
Pt4g004790	Pt1g004750
Pt8g003320	Pt6g017310
PtUn022720	Pt3g029680
Pt7g014020	Pt4g016200
Pt1g010750	Pt3g019270
Pt5g018580	Pt4g022080
Pt9g017460	Pt9g004990
PtUn018990	PtUn016250
PtUn006060	Pt6g011770
Pt3g023630	Pt2g011290
Pt9g007590	Pt3g006860
Pt3g018800	Pt1g021050
Pt9g006000	Pt7g006660
Pt7g017520	Pt5g008820
Pt9g009300	Pt6g013810
Pt3g001640	Pt5g025800
Pt2g000790	Pt8g004390
Pt9g018870	PtUn000060
Pt7g000120	PtUn010950
PtUn030450	PtUn022340
Pt3g020140	Pt8g002850
Pt3g020160	Pt7g004290
Pt2g004310	Pt6g006500
Pt6g011610	Pt4g005130
PtUn026670	Pt2g023900
Pt2g016610	Pt4g020540
PtUn005350	Pt5g024980
PtUn037060	Pt2g003600
Pt2g000780	Pt4g014170
Pt7g001710	Pt1g006240
Pt5g026330	Pt9g015580
Pt1g020780	Pt7g004500
Pt3g020170	Pt3g007770
Pt2g014810	Pt5g022780
Pt1g020650	Pt7g000440
PtUn015310	Pt3g001570
Pt6g006850	Pt8g006690
Pt9g010840	PtUn031760
Pt5g014520	Pt7g000530
Pt3g020820	Pt7g012540
Pt3g038660	PtUn023830
Pt3g009210	PtUn027600
Pt5g015820	Pt9g014380
Pt7g018090	Pt6g015290
Pt9g021310	Pt3g020410
Pt7g003300	Pt3g019150
Pt3g017760	Pt1g000320
Pt2g022270	PtUn020920
Pt6g018130	Pt2g025890
Pt9g013390	Pt2g019130
Pt3g009760	Pt2g011360
Pt7g003760	Pt7g002890
Pt8g009540	Pt4g005890
Pt4g004820	Pt3g020470
Pt9g006230	Pt6g018510
Pt9g020530	Pt5g007120
Pt6g008450	Pt1g012550
Pt4g019110	Pt1g011350
Pt4g000660	Pt9g013220
Pt2g016310	Pt3g027930
Pt8g011780	Pt8g002680
Pt8g006240	PtUn020410
Pt4g012330	Pt9g020900
Pt7g015820	Pt2g011030
PtUn029130	PtUn003280
Pt7g009940	PtUn036820
Pt3g020150	Pt9g018540
Pt4g016900	Pt3g023330
Pt3g023650	Pt5g019900
Pt5g008860	Pt4g021650
Pt4g015550	Pt4g019080
Pt2g020370	Pt3g007090
Pt9g011880	Pt1g013650
Pt3g019920	Pt5g024790
PtUn029780	Pt8g009230
Pt3g030840	Pt1g012650
Pt8g010530	PtUn022410
Pt9g013720	Pt6g016290
Pt1g004750	Pt3g029990
Pt6g017310	Pt1g010060
Pt3g029680	Pt9g017610
Pt4g016200	PtUn019750
Pt3g019270	Pt1g018900
Pt4g022080	Pt9g011920
Pt9g004990	Pt5g015900
PtUn016250	Pt2g018640
Pt6g011770	Pt2g017930
Pt2g011290	Pt5g025560
Pt3g006860	PtUn025810
Pt1g021050	Pt3g038710
Pt7g006660	Pt3g032700
Pt5g008820	PtUn027880
Pt6g013810	Pt1g000530
Pt5g025800	Pt1g022620
Pt8g004390	Pt2g012820
PtUn000060	Pt7g005280
PtUn010950	Pt6g015380
PtUn022340	Pt3g022070
Pt8g002850	Pt6g000530
Pt7g004290	Pt4g019780
Pt6g006500	Pt1g012990
Pt4g005130	Pt3g010070
Pt2g023900	Pt9g015230
Pt4g020540	Pt8g007720
Pt5g024980	Pt3g008500
Pt2g003600	Pt2g013390
Pt4g014170	Pt7g017000
Pt1g006240	Pt6g010770
Pt9g015580	Pt8g008220
Pt7g004500	Pt5g004560
Pt3g007770	Pt3g032790
Pt5g022780	Pt4g009460
Pt7g000440	Pt9g009230
Pt3g001570	PtUn024240
Pt8g006690	Pt1g016010
PtUn031760	Pt5g025600
Pt7g000530	Pt9g002180
Pt7g012540	Pt2g017340
PtUn023830	Pt2g026130
PtUn027600	PtUn029950
Pt9g014380	Pt1g009940
Pt6g015290	Pt2g013350
Pt3g020410	Pt1g010540
Pt3g019150	PtUn022700
Pt1g000320	Pt8g009670
PtUn020920	Pt1g016020
Pt2g025890	Pt1g004400
Pt2g019130	PtUn028640
Pt2g011360	Pt9g012480
Pt7g002890	Pt1g005740
Pt4g005890	Pt5g021320
Pt3g020470	Pt5g011320
Pt6g018510	PtUn020040
Pt5g007120	Pt7g010480
Pt1g012550	PtUn008460
Pt1g011350	Pt8g007630
Pt9g013220	Pt9g015260
Pt3g027930	Pt5g010170
Pt8g002680	Pt7g021480
PtUn020410	Pt9g012900
Pt9g020900	Pt7g001140
Pt2g011030	Pt2g027950
PtUn003280	Pt2g016640
PtUn036820	Pt8g001060
Pt9g018540	PtUn009450
Pt3g023330	Pt4g008380
Pt5g019900	Pt3g032210
Pt4g021650	Pt3g026450
Pt4g019080	PtUn025540
Pt3g007090	Pt3g006700
Pt1g013650	Pt4g020480
Pt5g024790	Pt8g006780
Pt8g009230	Pt3g002290
Pt1g012650	Pt5g010760
PtUn022410	PtUn012950
Pt6g016290	PtUn005620
Pt3g029990	Pt5g011780
Pt1g010060	Pt7g009160
Pt9g017610	Pt3g034420
PtUn019750	Pt7g013980
Pt1g018900	Pt1g015830
Pt9g011920	Pt9g016480
Pt5g015900	Pt4g021260
Pt2g018640	Pt7g018290
Pt2g017930	Pt6g013430
Pt5g025560	Pt3g032540
PtUn025810	Pt4g007350
Pt3g038710	Pt2g029500
Pt3g032700	Pt6g001510
PtUn027880	Pt3g035350
Pt1g000530	Pt3g017480
Pt1g022620	Pt9g018490
Pt2g012820	PtUn004510
Pt7g005280	Pt3g004200
Pt6g015380	Pt5g015740
Pt3g022070	Pt7g008580
Pt6g000530	Pt3g031760
Pt4g019780	PtUn036870
Pt1g012990	Pt4g018340
Pt3g010070	Pt3g024100
Pt9g015230	Pt3g018490
Pt8g007720	Pt1g001220
Pt3g008500	Pt4g000510
Pt2g013390	Pt2g013230
Pt7g017000	Pt4g021730
Pt6g010770	Pt4g013550
Pt8g008220	Pt9g003970
Pt5g004560	Pt9g006060
Pt3g032790	Pt1g003790
Pt4g009460	Pt5g015370
Pt9g009230	Pt3g006020
Pt3g011950	Pt4g005040
Pt4g013450	Pt1g002570
Pt4g012830	Pt5g016620
PtUn006130	Pt4g019420
Pt7g017410	Pt5g004060
Pt1g008990	Pt1g023100
Pt2g017380	Pt6g018950
PtUn024240	PtUn022860
Pt1g016010	Pt5g000820
Pt5g025600	Pt2g002530
Pt9g002180	Pt1g007280
Pt2g017340	Pt7g008640
Pt2g026130	Pt4g019950
PtUn029950	Pt3g005150
Pt1g009940	Pt6g017100
Pt2g013350	Pt9g005880
Pt1g010540	Pt8g012590
PtUn022700	Pt3g004130
Pt8g009670	Pt3g008590
Pt1g016020	Pt5g013630
Pt1g004400	Pt6g013150
PtUn028640	PtUn022000
Pt9g012480	Pt2g007470
Pt1g005740	Pt3g038170
Pt5g021320	Pt3g008960
Pt5g011320	Pt4g005840
PtUn020040	Pt9g014920
Pt7g010480	Pt4g010070
PtUn008460	Pt1g007580
Pt8g007630	Pt3g011220
Pt9g015260	Pt9g012250
Pt5g010170	Pt7g005020
Pt7g021480	Pt5g022970
Pt9g012900	Pt6g001520
Pt7g001140	Pt2g029210
Pt2g027950	Pt5g005640
PtUn025070	PtUn023020
PtUn011050	PtUn006780
Pt6g010160	Pt6g006900
Pt6g001380	Pt1g003020
Pt9g008820	Pt2g027150
Pt1g015070	Pt3g015760
Pt2g017920	Pt1g015480
Pt3g024570	Pt3g011210
Pt8g002580	Pt7g014300
Pt3g032870	Pt3g034310
Pt6g001500	Pt3g000930
PtUn031400	Pt2g024510
Pt2g024040	Pt3g006420
PtUn008870	Pt5g002040
Pt3g036500	Pt8g004470
Pt8g003870	PtUn026020
Pt9g006650	Pt2g026610
PtUn013680	Pt2g022240
PtUn001920	Pt3g007870
Pt5g018420	Pt9g015490
PtUn035040	Pt3g003030
Pt5g015890	Pt3g030240
Pt2g004270	Pt4g010830
PtUn004640	Pt3g026670
Pt7g001740	Pt3g037730
Pt5g022940	Pt2g014610
Pt7g007010	Pt7g011190
PtUn004610	Pt3g012540
Pt1g007720	PtUn032440
Pt2g013980	Pt5g019210
Pt3g037340	Pt3g035920
Pt5g016000	Pt2g014700
Pt9g014250	Pt3g015220
Pt1g010820	PtUn036040
Pt7g010360	Pt9g013150
Pt7g018010	Pt5g012680
Pt1g013350	Pt6g012040
Pt3g019210	Pt6g007780
Pt2g015570	Pt9g000740
PtUn024100	Pt3g028660
Pt3g011720	Pt9g021090
Pt6g018760	Pt1g003190
Pt7g004520	Pt6g012560
PtUn009770	Pt5g001100
Pt2g016390	Pt1g011870
Pt3g040070	Pt2g009480
Pt3g031040	Pt2g026680
Pt5g015830	Pt5g003160
Pt3g022300	Pt3g025030
PtUn004210	Pt4g006910
Pt3g013810	Pt2g029970
PtUn025230	Pt7g012940
PtUn010740	Pt8g009400
Pt8g006100	Pt6g003520
Pt4g015700	Pt1g003950
Pt3g014060	Pt8g001050
PtUn036930	Pt3g039500
Pt3g013320	Pt8g008040
Pt5g000920	Pt3g015820
Pt3g010010	Pt7g003460
Pt5g008530	Pt5g002320
Pt3g010890	Pt6g007190
Pt4g016040	Pt7g012910
Pt5g021830	Pt7g019420
Pt9g011630	Pt6g005220
Pt4g018640	Pt3g040300
Pt9g012880	Pt4g002200
Pt4g019570	Pt9g002250
Pt5g000740	Pt3g037320
Pt9g012850	Pt8g010410
Pt5g022080	Pt7g003900
Pt5g025170	Pt3g017050
Pt4g010380	PtUn031580
Pt4g012480	Pt5g009000
Pt9g007100	Pt8g010960
Pt3g006770	Pt5g021160
PtUn015160	Pt6g002430
PtUn033730	Pt2g022040
Pt7g011640	Pt4g016320
PtUn022250	Pt6g002960
PtUn018250	Pt9g001530
Pt4g011700	Pt9g001770
Pt3g009440	Pt8g004700
Pt3g040220	Pt5g002130
PtUn019650	Pt1g009080
Pt4g014750	Pt2g026710
Pt3g023480	Pt5g011760
Pt4g019140	Pt3g012380
Pt7g001250	Pt6g006250
Pt6g008820	Pt4g009330
Pt6g001640	Pt1g005580
Pt7g007520	PtUn025380
Pt9g008990	Pt8g008460
PtUn035860	Pt3g009860
PtUn013990	Pt9g006820
PtUn014730	Pt9g004640
Pt1g011750	Pt5g013510
Pt2g009520	Pt9g018400
Pt3g024290	Pt5g002060
Pt4g007800	Pt9g008900
Pt4g014530	Pt5g011660
Pt2g027740	Pt3g031600
Pt2g008640	PtUn006760
Pt2g020460	Pt3g017080
Pt3g011360	Pt2g013530
Pt5g013510	Pt8g011850
Pt9g004240	Pt3g010360
Pt3g027840	Pt2g014090
PtUn015380	Pt2g015840
Pt7g008340	Pt3g000190
Pt2g014140	Pt2g015080
Pt5g020020	Pt5g016300
Pt3g016470	Pt4g021850
Pt5g021340	PtUn016310
Pt2g003640	Pt7g014770
PtUn003750	Pt9g016280
Pt9g005060	Pt9g016920
Pt5g005780	Pt5g009490
Pt4g004090	Pt9g000310
Pt5g018290	PtUn013960
Pt5g024220	Pt3g002380
Pt9g013540	Pt9g014210
Pt2g006640	Pt4g016270
Pt3g037480	Pt7g007530
Pt5g021130	Pt4g023000
Pt3g024960	Pt5g020900
PtUn001880	Pt4g022370
Pt4g002040	PtUn031270
Pt6g015070	Pt1g020410
Pt6g001520	Pt4g011560
Pt5g005270	Pt2g016810
Pt2g023710	Pt7g015180
Pt2g015880	Pt2g015330
PtUn015780	Pt5g009300
PtUn011150	Pt7g010810
Pt3g030920	Pt3g005360
PtUn028700	Pt7g012190
Pt2g002290	Pt3g013590
PtUn024570	Pt2g003720
Pt3g017370	Pt3g008700
Pt9g006520	Pt4g012990
Pt3g025060	Pt5g004680
PtUn028930	Pt7g014660
Pt8g000560	Pt3g001660
PtUn034910	Pt9g013970
Pt3g000700	Pt3g000600
PtUn006400	Pt1g014730
Pt3g015670	Pt9g013750
PtUn009070	Pt2g024540
Pt9g004160	Pt9g007410
Pt3g023140	Pt8g000900
Pt2g016320	PtUn023070
PtUn012840	Pt4g018250
PtUn024510	Pt6g003830
Pt4g018760	Pt1g012910
PtUn000030	Pt6g015880
Pt3g038960	Pt4g005140
PtUn005110	Pt5g006830
Pt3g024590	Pt6g016250
Pt5g018730	Pt3g010130
Pt6g018770	Pt8g011970
PtUn009140	Pt4g014260
PtUn036090	Pt4g015700
Pt2g019400	Pt6g010670
Pt9g010300	Pt7g021440
PtUn012550	Pt5g011560
Pt9g019480	Pt3g030500
Pt4g021670	Pt8g001990
Pt5g013600	Pt1g020240
Pt5g003040	Pt8g008980
PtUn031010	Pt2g019140
Pt9g016950	Pt9g001880
PtUn004180	Pt1g007940
Pt8g011420	Pt7g000900
Pt8g010690	PtUn004340
Pt4g017230	Pt4g013940
Pt5g025440	PtUn012910
Pt9g002590	Pt5g009990
PtUn015020	Pt8g011350
Pt8g004500	Pt2g005990
Pt2g014320	PtUn033070
PtUn010310	Pt1g013150
Pt4g015960	Pt3g013230
Pt3g030460	Pt6g008670
Pt4g012810	PtUn015090
Pt1g009390	Pt5g007100
Pt3g021960	Pt1g003070
Pt6g013730	Pt6g007120
Pt7g021520	PtUn014180
Pt8g001130	Pt7g006900
Pt4g018920	Pt4g010310
Pt9g001290	Pt3g006980
Pt1g000090	Pt4g015090
Pt2g014980	Pt9g001960
Pt8g012410	Pt7g017020
PtUn020400	Pt8g006620
Pt7g015190	Pt2g016740
Pt5g014630	Pt3g036890
PtUn009830	Pt9g000750
Pt6g009420	Pt8g011020
Pt2g021050	Pt7g020720
Pt3g036260	Pt7g003160
Pt2g005560	Pt7g019510
Pt3g017220	Pt6g007680
PtUn002870	Pt3g002250
Pt4g007530	Pt9g006110
Pt2g023940	Pt3g024140
Pt3g040470	Pt3g008710
PtUn022450	Pt3g010400
Pt7g009330	Pt7g009280
Pt6g001490	Pt6g012240
PtUn020100	Pt3g034670
Pt1g018620	PtUn002360
PtUn036840	Pt3g035340
Pt6g019970	Pt3g016310
Pt4g014880	Pt4g005990
PtUn036200	Pt4g020470
Pt3g002240	PtUn032090
Pt5g014160	Pt7g020440
Pt6g013410	Pt1g016040
Pt1g002060	Pt2g006120
Pt1g002050	PtUn004540
Pt1g002040	Pt8g009800
Pt1g002030	Pt1g016740
Pt1g002020	Pt9g014730
Pt1g002010	Pt7g012470
Pt1g002000	Pt4g001660
Pt1g001990	Pt9g008580
Pt1g001980	Pt7g014980
Pt1g001970	Pt6g009600
Pt1g001960	Pt2g026190
Pt1g001950	Pt3g021420
Pt1g001940	Pt5g000280
Pt1g001930	Pt6g005090
Pt1g001920	Pt8g006320
Pt1g001910	Pt1g015070
Pt1g001900	Pt3g026010
Pt1g001890	Pt3g013220
Pt1g001880	Pt5g025670
Pt1g001870	Pt9g009660
Pt1g001860	Pt8g005060
Pt1g001850	Pt6g007110
Pt1g001840	Pt1g000100
Pt1g001830	Pt6g000730
Pt1g001820	Pt3g033630
Pt1g001810	Pt3g009060
Pt1g001800	PtUn007630
Pt1g001790	Pt6g014370
Pt1g001780	Pt9g007860
Pt1g001770	Pt4g002460
Pt1g001760	Pt3g034140
Pt1g001750	Pt7g016130
Pt1g001740	PtUn036790
Pt1g001730	Pt2g014680
Pt1g001720	PtUn000630
Pt1g001710	Pt8g006030
Pt1g001700	Pt1g006580
Pt1g001690	PtUn032890
Pt1g001680	Pt3g005750
Pt6g013950	Pt3g034120
Pt6g013960	PtUn026900
Pt6g013970	Pt8g001190
Pt6g013980	Pt6g008490
Pt6g013990	PtUn000070
Pt6g014010	Pt3g039910
Pt6g014000	Pt4g014320
Pt6g014020	PtUn022430
Pt6g014030	Pt8g007520
Pt6g014040	Pt9g001560
Pt6g014050	Pt2g017610
Pt6g014060	PtUn021700
Pt6g014070	Pt3g010240
Pt6g014080	Pt3g037110
Pt4g016310	Pt4g019600
Pt4g016300	PtUn005060
Pt4g016290	Pt3g030020
Pt4g016280	Pt7g016590
Pt4g016270	Pt8g009680
Pt4g016260	Pt7g011030
Pt4g016250	Pt1g006690
Pt4g016240	Pt2g021480
Pt4g016230	Pt5g005400
Pt4g016220	Pt5g022240
Pt4g016210	PtUn023170
Pt4g016190	Pt2g016320
Pt4g016180	Pt4g023110
Pt4g016170	PtUn009420
Pt4g016160	Pt1g010300
Pt4g016150	Pt9g000220
Pt4g016140	Pt2g004360
Pt4g016130	Pt3g031050
Pt4g016120	Pt3g013400
Pt4g016110	Pt7g013550
Pt4g016100	PtUn033850
Pt4g016090	Pt1g020340
Pt4g016080	Pt3g011270
Pt7g007250	Pt2g003440
Pt7g007260	Pt4g018150
Pt7g007270	Pt5g023950
Pt7g007280	Pt7g003860
Pt7g007290	Pt6g018400
Pt7g007300	Pt2g026500
Pt7g007310	Pt4g009380
Pt7g007320	Pt3g039520
Pt7g007330	PtUn025210
Pt7g007340	PtUn018090
Pt7g007350	Pt9g008010
Pt7g007380	Pt3g012460
Pt7g007390	PtUn022600
Pt7g007400	Pt2g024590
Pt7g007410	Pt2g022260
Pt7g007420	Pt5g020620
Pt7g007430	Pt7g008650
Pt7g007440	Pt3g040390
Pt7g007450	Pt9g017210
Pt7g007460	Pt4g015230
Pt7g007470	Pt9g020370
Pt7g007490	Pt6g017950
Pt7g007500	Pt3g035140
Pt7g007510	Pt9g018890
Pt7g007530	Pt7g014310
Pt7g007540	Pt3g012470
Pt7g007550	Pt7g011370
Pt7g007560	Pt6g005470
Pt7g007570	Pt4g009170
Pt7g007580	Pt7g019820
Pt7g007590	Pt5g016440
Pt7g007600	Pt5g008580
Pt7g007610	Pt3g038040
Pt7g007620	Pt3g013550
Pt7g007630	Pt2g019880
Pt7g007640	Pt5g004280
Pt7g009590	Pt3g003210
Pt5g009800	Pt3g013140
Pt3g031700	Pt8g000480
Pt8g002130	Pt3g033620
Pt4g001010	Pt1g013190
Pt2g005260	Pt1g003900
Pt8g004040	Pt6g005130
Pt3g009360	PtUn017500
PtUn037050	PtUn022160
Pt2g005550	Pt1g015050
PtUn026010	Pt5g001080
PtUn015450	Pt7g017570
PtUn001910	Pt1g022950
Pt5g004520	Pt9g021450
Pt1g022550	Pt7g013870
Pt1g017450	Pt4g013590
Pt9g003290	Pt2g025440
Pt3g007930	Pt5g020810
PtUn034880	Pt7g014410
Pt4g005690	Pt4g017680
Pt6g012160	Pt5g010900
Pt8g001560	Pt6g009030
Pt4g002610	Pt9g015090
PtUn026920	Pt2g014420
Pt7g009180	Pt6g007640
Pt6g012980	PtUn001750
Pt1g012930	Pt4g017450
PtUn028390	PtUn029500
Pt3g024030	Pt2g020950
Pt5g012160	Pt3g024370
Pt2g014880	Pt3g003310
PtUn024630	Pt5g007240
Pt3g028380	Pt7g019570
Pt7g003750	PtUn001810
PtUn033560	Pt3g004730
Pt8g008420	Pt3g035650
Pt9g019200	Pt5g016420
Pt7g018300	Pt2g007460
Pt9g017400	Pt2g011410
Pt3g027710	Pt3g028590
Pt1g018320	Pt4g023140
PtUn017930	PtUn035920
Pt7g008550	PtUn006230
PtUn016640	Pt5g011850
Pt3g029140	Pt3g010490
Pt5g007850	Pt1g019480
Pt9g000400	Pt7g018140
Pt7g008100	Pt6g005160
Pt7g018140	Pt3g002970
Pt3g028930	Pt4g017440
Pt7g015170	Pt2g022420
Pt9g021700	Pt8g011080
Pt6g007070	PtUn020980
Pt5g019320	Pt5g007260
Pt1g023070	Pt5g019880
Pt3g028920	Pt5g013830
Pt5g007900	Pt1g006660
Pt3g011850	Pt4g020530
Pt1g014590	Pt3g025260
PtUn028660	Pt4g010810
Pt9g017230	Pt1g006420
PtUn015580	Pt7g006240
Pt6g006240	Pt9g016870
PtUn026560	Pt5g010630
Pt3g017040	Pt4g014490
Pt5g003960	PtUn011780
PtUn017380	Pt2g007040
Pt2g005020	Pt2g028940
Pt3g007900	Pt5g015700
Pt2g019720	Pt7g006870
Pt4g012300	Pt9g015830
Pt3g032730	Pt6g004180
Pt5g016870	Pt1g014350
PtUn035350	PtUn004330
Pt4g008040	Pt3g025800
Pt1g008040	Pt2g011430
Pt6g011000	Pt3g000140
Pt5g003870	Pt1g019980
Pt3g023690	Pt4g009260
Pt1g000150	PtUn031440
Pt4g002980	Pt5g004920
Pt9g011690	Pt4g004230
Pt5g025810	Pt1g022050
Pt4g014800	Pt1g000940
Pt1g010530	Pt7g003020
Pt7g008170	PtUn001110
Pt7g012660	Pt1g012520
Pt9g005500	Pt3g006250
Pt3g025800	Pt3g021890
Pt2g011430	Pt4g022130
Pt3g000140	Pt3g010570
Pt1g019980	Pt6g004170
Pt4g009260	Pt2g004800
PtUn031440	Pt5g008050
Pt5g004920	Pt8g010570
Pt4g004230	PtUn018040
Pt1g022050	Pt2g003280
Pt1g000940	Pt6g009720
Pt7g003020	PtUn017730
PtUn001110	Pt6g016460
Pt1g012520	Pt5g002230
Pt3g006250	Pt3g017300
Pt3g021890	Pt6g018050
Pt4g022130	PtUn022980
Pt3g010570	Pt2g017220
Pt6g004170	Pt2g024520
Pt2g004800	Pt3g027260
Pt5g008050	Pt7g018150
Pt8g010570	Pt4g003210
PtUn018040	Pt3g035030
Pt2g003280	Pt2g004640
Pt6g009720	Pt2g009280
PtUn017730	PtUn009960
Pt6g016460	Pt5g019500
Pt5g002230	Pt4g016770
Pt3g017300	Pt4g002550
Pt6g018050	Pt5g001510
PtUn022980	Pt2g019660
Pt2g017220	Pt3g024060
Pt2g024520	Pt8g003570
Pt3g027260	Pt3g021520
Pt7g018150	Pt9g003570
Pt4g003210	Pt3g014860
Pt3g035030	Pt5g000210
Pt2g004640	Pt8g009970
Pt2g009280	Pt3g031450
PtUn009960	Pt7g018900
Pt5g019500	Pt8g003410
Pt4g016770	Pt1g012710
Pt4g002550	Pt6g001340
Pt5g001510	PtUn001360
Pt2g019660	Pt4g019270
Pt3g024060	Pt9g006100
Pt8g003570	PtUn011210
Pt3g021520	Pt9g008600
Pt9g003570	Pt5g007010
Pt3g014860	Pt8g008290
Pt5g000210	Pt2g023740
Pt8g009970	Pt5g007110
Pt3g031450	Pt2g004420
Pt7g018900	Pt7g018920
Pt8g003410	Pt7g015300
Pt1g012710	Pt5g020860
Pt6g001340	Pt2g024190
PtUn001360	Pt2g022290
Pt4g019270	Pt5g014850
Pt9g006100	Pt2g001770
PtUn011210	Pt8g009050
Pt9g008600	PtUn021060
Pt5g007010	Pt2g013810
Pt8g008290	Pt3g024160
Pt2g023740	Pt3g038700
Pt5g007110	Pt2g008930
Pt2g004420	Pt4g009660
Pt7g018920	Pt3g029650
Pt7g015300	Pt8g005370
Pt5g020860	Pt5g007530
Pt2g024190	PtUn009360
Pt2g022290	Pt5g010140
Pt5g014850	Pt3g011150
Pt2g001770	PtUn035010
Pt8g009050	Pt6g004460
PtUn021060	Pt4g010990
Pt2g013810	Pt9g005950
Pt3g024160	Pt7g002300
Pt3g038700	Pt4g010130
Pt2g008930	Pt3g006990
Pt4g009660	PtUn016790
Pt3g029650	Pt5g023760
Pt8g005370	Pt7g012680
Pt5g007530	Pt9g020680
PtUn009360	Pt5g015790
Pt5g010140	Pt7g015440
Pt3g011150	Pt3g028400
PtUn035010	Pt7g011110
Pt6g004460	PtUn023380
Pt4g010990	Pt3g000070
Pt9g005950	Pt8g008960
Pt7g002300	Pt4g003890
Pt4g010130	PtUn028070
Pt3g006990	Pt2g027860
PtUn016790	Pt6g012130
Pt5g023760	Pt9g006320
Pt7g012680	Pt5g009540
Pt9g020680	Pt5g026430
Pt5g015790	PtUn011750
Pt7g015440	Pt7g018400
Pt3g028400	Pt6g009950
Pt7g011110	Pt1g017340
PtUn023380	Pt1g011900
Pt3g000070	Pt6g007850
Pt8g008960	PtUn030370
Pt4g003890	Pt5g004070
PtUn028070	Pt9g014620
Pt2g027860	PtUn015280
Pt6g012130	Pt2g002090
Pt9g006320	Pt5g008170
Pt5g009540	Pt2g021620
Pt5g022240	Pt3g016200
Pt5g026430	Pt3g025240
PtUn011750	PtUn010790
Pt7g018400	PtUn021570
Pt6g009950	Pt5g003500
Pt1g017340	Pt3g029280
Pt7g006240	Pt7g001530
Pt2g007040	Pt2g026440
Pt1g011900	Pt4g019880
Pt6g007850	Pt3g006800
PtUn030370	Pt4g019720
Pt5g004070	Pt8g000010
Pt9g014620	Pt5g007870
PtUn015280	Pt2g019280
Pt2g002090	Pt6g005440
Pt5g008170	PtUn033250
Pt2g021620	Pt4g012600
Pt3g016200	Pt5g015950
Pt3g025240	Pt2g018060
PtUn010790	Pt1g015960
PtUn021570	Pt7g012560
Pt5g003500	PtUn030040
Pt3g029280	Pt2g001310
Pt7g001530	Pt6g004800
Pt2g026440	Pt3g020640
Pt9g001880	Pt1g013330
Pt4g019880	PtUn020640
Pt3g006800	Pt9g003260
Pt4g019720	Pt9g016660
Pt8g000010	Pt7g000400
Pt5g007870	Pt5g000900
Pt2g019280	PtUn001400
Pt6g005440	Pt5g016740
PtUn033250	Pt6g013970
Pt4g012600	PtUn032050
Pt5g015950	Pt6g003600
Pt2g018060	Pt1g020250
Pt1g015960	PtUn003630
Pt7g012560	Pt2g004250
PtUn030040	Pt3g028910
Pt2g001310	Pt3g015050
PtUn007630	Pt7g007470
Pt6g004800	PtUn007370
Pt3g020640	Pt5g008550
Pt1g013330	Pt2g009950
PtUn020640	Pt3g036570
Pt9g003260	Pt4g022590
Pt9g016660	Pt4g003010
Pt7g000400	Pt5g012150
Pt5g000900	Pt6g002710
PtUn001400	Pt9g013700
Pt5g016740	Pt7g011330
Pt5g023950	Pt2g028480
Pt4g023140	Pt6g011930
PtUn032050	Pt5g021280
Pt6g003600	Pt8g005760
Pt1g020250	PtUn002560
PtUn003630	Pt7g003430
Pt2g004250	Pt2g016000
Pt3g028910	Pt9g001010
Pt3g015050	Pt1g006170
PtUn007370	PtUn034440
Pt5g008550	Pt3g028900
Pt2g009950	PtUn000360
Pt3g036570	Pt2g021060
Pt4g022590	Pt8g006180
Pt4g003010	Pt3g030260
Pt5g012150	Pt8g005510
Pt6g002710	Pt4g010660
Pt9g013700	Pt3g021070
Pt7g011330	PtUn004620
Pt2g028480	Pt9g017260
Pt6g011930	Pt1g018100
Pt5g021280	Pt9g019490
Pt8g005760	Pt7g003720
PtUn002560	Pt4g006700
Pt7g003430	Pt1g001770
Pt2g016000	Pt3g033800
Pt9g001010	Pt7g017480
Pt1g006170	Pt9g008450
PtUn034440	Pt2g028280
Pt3g028900	PtUn030830
PtUn000360	PtUn002540
Pt2g021060	Pt5g012140
Pt8g006180	Pt1g002920
Pt2g006120	Pt7g008590
Pt3g030260	Pt5g025290
Pt8g005510	Pt3g034360
Pt4g010660	Pt7g010140
Pt3g021070	Pt3g009590
PtUn004620	Pt3g017380
Pt9g017260	Pt9g010000
Pt1g018100	Pt2g014470
Pt9g019490	Pt1g021290
Pt7g003720	Pt5g015810
Pt4g006700	Pt4g010980
Pt3g033800	PtUn008130
Pt7g017480	Pt4g018520
Pt9g008450	Pt3g011470
Pt2g028280	Pt4g022610
PtUn030830	Pt9g000270
Pt3g021420	Pt7g013230
PtUn002540	PtUn011920
Pt5g012140	Pt8g008010
Pt1g002920	Pt3g014440
Pt7g008590	PtUn035060
Pt5g025290	Pt5g025410
Pt3g034360	Pt4g003440
Pt7g010140	Pt5g003110
Pt3g009590	Pt9g007200
Pt3g017380	PtUn019150
Pt9g010000	Pt3g003770
Pt2g014470	Pt8g008430
Pt1g021290	Pt3g015930
Pt3g012470	Pt4g001900
Pt5g015810	Pt7g005300
Pt4g010980	Pt1g021690
PtUn008130	Pt4g017260
Pt4g018520	Pt5g014260
Pt3g011470	Pt1g023410
Pt4g022610	Pt7g013940
Pt9g000270	Pt3g017090
Pt7g013230	Pt4g019100
PtUn011920	Pt3g032950
Pt8g008010	Pt2g002200
Pt3g014440	Pt6g007940
PtUn035060	Pt7g008040
Pt5g025410	Pt1g019510
Pt4g003440	Pt9g011480
Pt5g003110	Pt5g004340
Pt9g007200	Pt4g002300
PtUn019150	Pt1g001780
Pt3g003770	Pt9g006120
Pt8g008430	PtUn022520
Pt3g015930	Pt2g027430
Pt4g001900	Pt6g015010
Pt2g024590	Pt5g007650
Pt7g005300	Pt2g003820
Pt1g021690	Pt8g008350
Pt4g017260	Pt3g035290
Pt5g014260	Pt2g003770
Pt1g023410	Pt2g013950
Pt7g013940	Pt5g001120
Pt3g017090	Pt6g003370
Pt4g019100	Pt2g002260
Pt3g032950	Pt2g004430
Pt2g002200	Pt2g000510
Pt6g007940	Pt7g005640
Pt7g008040	Pt3g037030
Pt1g019510	Pt9g018710
Pt9g011480	Pt9g015320
Pt5g001080	Pt1g018260
Pt5g004340	Pt9g007320
Pt4g002300	PtUn023320
Pt9g006120	Pt2g018400
PtUn022520	Pt9g015150
Pt2g027430	Pt7g004480
Pt6g015010	Pt1g001890
Pt5g007650	Pt6g005490
Pt2g003820	Pt6g003210
Pt8g008350	Pt2g012690
Pt3g035290	Pt2g003430
Pt2g003770	Pt9g019940
Pt2g013950	Pt2g011420
Pt5g001120	Pt8g011660
Pt6g003370	Pt5g022620
Pt6g006900	Pt7g007540
Pt2g002260	Pt6g008040
Pt2g004430	Pt5g005220
Pt2g000510	Pt5g005570
Pt7g005640	Pt3g024880
Pt3g037030	Pt5g009170
Pt8g012590	PtUn027310
Pt9g018710	PtUn017580
Pt9g015320	PtUn019470
Pt1g018260	Pt8g005950
Pt9g007320	PtUn021300
PtUn023320	Pt1g014110
Pt4g007350	Pt3g005420
Pt2g018400	Pt8g003890
Pt9g015150	Pt4g003350
Pt7g004480	Pt6g007490
Pt6g005490	Pt3g029210
Pt3g017050	Pt7g021620
Pt3g002970	Pt4g000280
Pt6g003210	PtUn018730
Pt2g012690	Pt8g010230
Pt2g025440	Pt3g010330
Pt2g003430	Pt5g011790
Pt9g019940	Pt6g015980
Pt2g011420	Pt2g001930
Pt2g014700	Pt9g015930
Pt8g011660	PtUn016650
PtUn032090	PtUn030390
Pt5g022620	Pt9g001830
Pt6g008040	Pt4g021180
Pt5g005220	Pt3g012980
Pt5g005570	Pt1g005310
Pt3g024880	Pt4g013780
Pt5g009170	PtUn003270
PtUn027310	PtUn030160
PtUn017580	Pt9g005690
PtUn019470	Pt4g019590
Pt8g005950	Pt7g013510
PtUn021300	Pt9g001710
Pt1g014110	Pt9g001480
Pt3g005420	Pt4g008860
Pt8g003890	Pt6g012620
Pt4g003350	Pt9g010860
Pt6g007490	Pt3g009350
Pt3g029210	Pt9g000720
Pt7g021620	Pt7g006350
Pt4g000280	PtUn022990
PtUn018730	Pt8g001300
Pt8g010230	Pt4g014940
Pt3g010330	Pt5g008850
Pt5g011790	Pt9g004930
Pt6g015980	Pt5g006700
Pt2g001930	Pt6g001920
Pt9g015930	Pt5g007640
PtUn016650	Pt4g002690
PtUn030390	PtUn005090
Pt9g001830	PtUn016540
Pt4g021180	Pt3g030770
Pt3g012980	PtUn024920
Pt1g005310	Pt2g008720
Pt4g013780	Pt3g002870
PtUn003270	Pt2g006930
PtUn030160	Pt1g015550
Pt9g005690	Pt2g026760
Pt4g019590	Pt5g004810
Pt7g013510	Pt9g016200
Pt9g001710	Pt7g018460
Pt9g001480	Pt9g001020
Pt4g021850	Pt5g014660
Pt4g008860	Pt5g012350
Pt6g012620	Pt9g004970
Pt9g010860	Pt6g002980
Pt3g009350	Pt5g013820
Pt9g000720	Pt8g000750
Pt7g006350	Pt9g003980
PtUn022990	Pt2g027250
Pt8g001300	Pt2g003450
Pt4g014940	PtUn016580
Pt5g008850	Pt8g009360
Pt9g004930	Pt7g005060
Pt5g006700	PtUn011820
Pt6g001920	Pt4g019360
Pt5g007640	Pt9g000730
Pt4g002690	Pt7g002290
PtUn005090	Pt6g000190
PtUn016540	Pt1g020280
Pt3g030770	Pt9g007480
PtUn024920	Pt6g001090
Pt2g008720	Pt1g011720
Pt3g002870	Pt4g001150
Pt2g006930	Pt2g009590
Pt1g015550	Pt3g036370
Pt2g026760	Pt4g007070
Pt5g004810	Pt1g015010
Pt9g016200	Pt7g015040
Pt7g018460	Pt8g009910
Pt9g001020	Pt3g004630
Pt5g014660	Pt4g001360
Pt5g012350	Pt6g011990
Pt9g004970	Pt2g028970
PtUn031580	Pt5g017330
Pt6g002980	Pt8g005890
Pt5g013820	Pt3g037510
Pt8g000750	PtUn030590
Pt9g003980	Pt2g008150
Pt2g027250	Pt4g002370
Pt2g003450	Pt5g009310
PtUn016580	Pt8g009040
Pt8g009360	PtUn034160
Pt7g005060	PtUn001280
PtUn011820	Pt9g015940
Pt4g019360	Pt4g002230
Pt9g000730	Pt4g001450
Pt7g002290	Pt5g009360
Pt6g000190	Pt5g000940
Pt1g020280	Pt2g009290
Pt9g007480	Pt2g005230
Pt6g001090	Pt2g003170
Pt1g011720	PtUn006590
Pt4g001150	Pt8g000090
Pt2g009590	Pt6g003790
Pt3g036370	Pt5g010880
Pt4g007070	Pt1g017780
Pt1g015010	Pt2g019260
Pt7g015040	Pt9g004420
Pt8g009910	Pt6g010810
Pt3g004630	Pt4g010160
Pt4g001360	Pt2g028930
Pt6g011990	Pt8g000420
Pt2g028970	Pt7g018220
Pt5g017330	Pt1g015170
Pt8g005890	Pt2g024210
Pt5g015700	Pt3g033950
Pt3g037510	Pt3g020980
PtUn030590	Pt6g000600
Pt2g008150	Pt8g009700
Pt4g002370	Pt3g006340
Pt5g009310	PtUn037030
Pt8g009040	Pt4g002080
PtUn034160	Pt5g003540
PtUn001280	Pt2g017300
Pt9g015940	Pt6g016660
Pt4g002230	Pt3g008750
Pt4g001450	Pt9g000710
Pt5g009360	Pt1g002080
Pt5g000940	Pt6g018940
Pt2g009290	Pt2g020590
Pt2g005230	Pt1g014310
Pt2g003170	Pt3g005500
PtUn006590	Pt2g026560
Pt8g000090	Pt5g013700
Pt6g003790	Pt6g001000
Pt5g010880	Pt8g009120
Pt1g017780	Pt3g002740
Pt2g019260	PtUn009530
Pt9g004420	PtUn013030
Pt6g010810	Pt5g025130
Pt4g010160	Pt3g005650
Pt2g028930	Pt5g007930
Pt2g009480	Pt6g003350
Pt8g000420	Pt1g007050
Pt7g018220	PtUn032520
Pt3g037320	Pt3g034970
Pt1g015170	Pt2g022730
Pt2g024210	Pt6g014290
Pt3g033950	Pt6g012300
Pt3g020980	Pt6g019710
Pt6g000600	Pt8g010060
Pt8g009700	Pt6g001120
Pt3g006340	Pt7g018260
PtUn037030	Pt2g004560
Pt4g002080	Pt4g011350
Pt5g003540	Pt7g001800
Pt2g017300	Pt2g029790
Pt6g016660	Pt2g011220
Pt3g008750	Pt8g005460
Pt9g000710	Pt5g002100
Pt1g002080	Pt1g015980
Pt6g018940	Pt9g020140
Pt2g020590	PtUn032270
Pt1g014310	Pt6g000440
Pt3g005500	Pt9g008390
Pt2g026560	PtUn021220
Pt5g013700	Pt5g023470
Pt6g001000	Pt2g004210
Pt8g009120	Pt6g002510
Pt3g002740	Pt4g022840
PtUn009530	Pt8g003660
PtUn013030	Pt8g004750
Pt5g025130	PtUn005820
Pt3g005650	Pt4g020030
Pt5g007930	PtUn015750
Pt6g003350	Pt4g017270
Pt1g007050	Pt6g009650
PtUn032520	Pt6g010310
Pt3g034970	Pt8g008810
Pt2g022730	Pt4g021410
Pt6g014290	PtUn022710
Pt6g012300	Pt1g014260
Pt6g019710	Pt6g011820
Pt8g010060	Pt7g021650
Pt6g001120	PtUn009950
Pt7g018260	Pt7g004590
Pt2g004560	PtUn036970
Pt4g011350	Pt4g021990
Pt7g001800	Pt2g011250
Pt2g029790	Pt1g005970
Pt1g003790	Pt5g023980
Pt2g011220	Pt3g004360
Pt8g005460	Pt2g020040
Pt2g019880	PtUn031990
Pt5g002100	Pt4g003770
Pt1g015980	Pt2g003220
Pt9g020140	Pt8g004050
PtUn032270	PtUn024250
Pt6g000440	Pt6g008030
Pt9g008390	PtUn036750
PtUn021220	Pt3g019280
Pt5g023470	PtUn033480
Pt2g004210	Pt8g006420
Pt6g002510	Pt5g022430
Pt4g022840	Pt5g015640
Pt8g003660	Pt7g012580
Pt8g004750	Pt4g015900
PtUn005820	Pt5g022850
Pt4g020030	Pt8g001680
PtUn015750	Pt5g003120
Pt4g017270	Pt8g006860
Pt6g009650	PtUn027320
Pt6g010310	Pt6g014910
Pt3g013140	PtUn035130
Pt8g008810	Pt3g003300
Pt4g021410	Pt3g000950
PtUn022710	Pt4g016350
Pt1g014260	Pt5g012240
Pt6g011820	PtUn003590
Pt7g021650	Pt6g005110
PtUn009950	Pt9g015680
Pt7g004590	Pt4g004560
PtUn036970	Pt3g016040
Pt4g021990	PtUn004570
Pt2g011250	Pt7g006650
Pt1g005970	Pt2g024260
Pt5g023980	Pt6g013380
Pt3g004360	PtUn028270
Pt2g020040	Pt3g000410
PtUn031990	Pt4g014180
PtUn022160	Pt2g008680
Pt4g003770	Pt7g010530
Pt2g003220	Pt1g011690
Pt8g004050	Pt1g018980
PtUn024250	Pt6g012050
Pt2g014610	Pt3g011550
Pt3g034140	Pt4g011170
Pt6g008030	Pt3g011740
PtUn036750	Pt5g018600
Pt3g019280	Pt9g002530
PtUn033480	Pt1g005450
Pt8g006420	Pt4g012950
Pt5g022430	Pt1g000900
Pt5g015640	Pt7g005010
Pt7g012580	Pt2g016760
Pt4g015900	Pt5g015710
Pt5g022850	Pt8g009620
Pt8g001680	PtUn019340
Pt5g003120	Pt9g017710
Pt8g006860	Pt4g023010
PtUn027320	Pt8g000660
Pt6g014910	Pt5g018850
PtUn035130	Pt2g018830
Pt3g003300	Pt3g032180
Pt5g006830	Pt4g001300
Pt3g000950	Pt2g000310
Pt4g016350	Pt3g039280
Pt5g012240	PtUn016220
PtUn003590	Pt1g013940
Pt6g005110	Pt2g017530
Pt9g015680	Pt3g013980
Pt4g004560	Pt5g017740
Pt3g016040	Pt5g004590
PtUn004570	Pt9g008500
Pt7g006650	Pt9g005000
Pt2g024260	Pt3g013020
Pt6g013380	Pt3g012180
PtUn028270	Pt2g013710
Pt3g000410	Pt3g040610
Pt4g014180	Pt9g008520
Pt2g008680	Pt2g029290
Pt7g010530	Pt3g004040
Pt1g011690	PtUn004760
Pt1g018980	Pt6g014310
Pt6g012050	Pt2g025810
Pt3g011550	PtUn004160
Pt4g011170	Pt6g017190
Pt3g011740	Pt2g017280
Pt5g018600	Pt1g022630
Pt9g002530	PtUn031330
Pt1g005450	Pt1g013820
Pt4g012950	Pt6g005630
Pt1g000900	Pt3g039060
Pt7g005010	Pt5g001290
Pt2g016760	Pt4g013390
Pt5g015710	PtUn019810
Pt8g009620	Pt6g018590
PtUn019340	Pt4g020240
Pt9g017710	Pt3g040880
Pt4g023010	Pt9g016640
Pt8g000660	PtUn000690
Pt5g018850	Pt2g021390
Pt2g018830	Pt2g022520
Pt3g032180	Pt5g005100
Pt4g001300	Pt3g039130
Pt2g000310	Pt3g039190
Pt3g039280	Pt1g017090
PtUn016220	Pt7g010460
Pt1g013940	Pt7g017160
Pt2g017530	Pt2g006080
Pt3g013980	Pt9g003360
Pt5g017740	Pt3g000920
Pt5g004590	Pt4g014300
Pt9g008500	Pt1g005690
Pt9g005000	Pt9g006510
Pt3g013020	Pt3g024850
Pt3g012180	Pt1g004330
Pt2g013710	Pt8g011170
Pt3g040610	Pt9g003250
Pt9g008520	Pt6g013320
Pt2g029290	Pt5g007050
Pt3g004040	Pt6g010660
PtUn004760	Pt2g021580
Pt6g014310	Pt3g034870
Pt2g025810	Pt1g003080
PtUn004160	Pt2g007910
Pt6g017190	PtUn005990
Pt2g017280	Pt1g020880
Pt1g022630	Pt3g027980
PtUn031330	Pt2g003020
Pt1g013820	Pt1g011450
Pt6g005630	Pt3g032150
Pt3g039060	Pt3g028430
Pt5g001290	Pt9g018650
Pt4g013390	PtUn004320
PtUn019810	Pt1g000840
Pt6g018590	PtUn002610
Pt4g020240	Pt4g001260
Pt3g040880	Pt7g019760
Pt9g016640	Pt2g009130
PtUn000690	Pt2g018820
Pt2g021390	Pt5g025730
Pt2g022520	Pt3g024170
Pt5g005100	Pt2g029990
Pt3g039130	Pt5g023340
Pt3g039190	Pt3g012930
Pt1g017090	Pt7g014590
Pt7g010460	Pt4g016590
Pt7g017160	Pt4g022900
Pt2g006080	Pt5g024240
Pt9g003360	Pt5g015980
Pt3g000920	Pt2g028090
Pt4g014300	PtUn001600
Pt1g005690	Pt2g024020
Pt9g006510	Pt7g007840
Pt3g024850	Pt9g006680
Pt1g004330	Pt3g005850
Pt8g011170	Pt6g013290
Pt9g003250	Pt2g000870
Pt6g013320	Pt7g005890
Pt5g007050	Pt1g021380
Pt6g010660	PtUn021160
Pt2g021580	Pt2g010810
Pt3g034870	PtUn018490
Pt1g003080	Pt7g011100
Pt2g007910	PtUn035210
PtUn005990	PtUn027980
Pt1g020880	Pt6g004910
Pt3g027980	PtUn005850
Pt2g003020	Pt2g010480
Pt1g011450	PtUn011860
Pt3g032150	Pt9g004520
Pt3g028430	Pt7g018070
Pt9g018650	Pt2g008710
PtUn004320	Pt7g015320
Pt1g000840	Pt3g015700
PtUn002610	Pt1g012640
Pt4g001260	Pt6g015480
Pt7g019760	Pt3g013960
Pt2g009130	Pt1g020760
Pt2g018820	Pt3g012290
Pt5g025730	Pt4g008600
Pt3g024170	PtUn012560
Pt2g029990	Pt8g006540
Pt5g023340	Pt4g003940
Pt3g012930	Pt6g005270
Pt7g014590	Pt4g006050
Pt4g016590	Pt5g016580
Pt4g022900	Pt3g038210
Pt5g024240	Pt5g009980
Pt5g015980	PtUn003160
Pt2g028090	Pt5g019790
PtUn001600	Pt8g006260
Pt2g024020	Pt4g006560
Pt7g007840	Pt5g024960
Pt9g006680	PtUn016290
Pt3g005850	PtUn021610
Pt6g013290	PtUn027430
Pt2g000870	Pt2g004660
Pt7g005890	Pt1g011240
Pt1g021380	Pt4g006100
PtUn021160	Pt1g019650
Pt2g010810	Pt3g027640
PtUn018490	Pt3g019930
Pt7g011100	Pt8g001110
PtUn035210	Pt3g018590
PtUn027980	Pt9g020650
Pt6g004910	Pt1g006960
PtUn005850	Pt1g020290
Pt2g010480	PtUn008590
PtUn011860	Pt8g007950
Pt9g004520	Pt5g004300
Pt7g018070	Pt3g016450
Pt2g008710	Pt9g011160
Pt7g015320	PtUn016620
Pt3g015700	Pt4g000950
Pt1g012640	Pt2g022550
Pt6g015480	PtUn003060
Pt3g013960	PtUn023140
Pt1g020760	Pt4g015080
Pt3g012290	PtUn026960
Pt4g008600	Pt1g005960
PtUn012560	Pt8g006520
Pt8g006540	Pt5g004890
Pt4g003940	Pt3g000310
Pt6g005270	Pt3g021470
Pt4g006050	Pt4g016070
Pt5g016580	Pt4g006180
Pt3g038210	Pt1g011990
Pt5g009980	Pt4g012560
PtUn003160	Pt1g004140
Pt5g019790	PtUn023740
Pt8g006260	Pt8g003060
Pt4g006560	Pt4g020790
Pt5g024960	Pt4g010620
PtUn016290	Pt2g003500
PtUn021610	Pt1g001440
PtUn027430	Pt4g001790
Pt2g004660	Pt3g020950
Pt1g011240	Pt2g024990
Pt4g006100	Pt8g010340
Pt1g019650	Pt9g005210
Pt3g027640	Pt5g002520
Pt3g019930	Pt5g013770
Pt8g001110	Pt2g025270
Pt3g018590	Pt5g024150
Pt9g020650	Pt7g011080
Pt1g006960	PtUn030990
Pt1g020290	Pt2g022030
PtUn008590	PtUn012330
Pt8g007950	Pt5g000750
Pt5g004300	Pt1g010720
Pt3g016450	Pt3g029370
Pt9g011160	Pt1g017510
PtUn016620	Pt2g019120
Pt4g000950	Pt9g014170
Pt2g022550	Pt7g014050
PtUn003060	Pt7g005120
PtUn023140	Pt2g001130
Pt4g015080	Pt5g021690
PtUn026960	Pt6g018390
Pt1g005960	PtUn033760
Pt8g006520	Pt3g023320
Pt5g004890	Pt3g025770
Pt3g000310	Pt7g012010
Pt3g021470	Pt7g007310
Pt4g016070	Pt3g011590
Pt4g006180	Pt9g020230
Pt1g011990	Pt6g019770
Pt4g012560	Pt5g021260
Pt1g004140	Pt2g024820
PtUn023740	Pt7g012530
Pt8g003060	PtUn008760
Pt4g020790	Pt3g020660
Pt4g010620	Pt1g011120
Pt2g003500	Pt3g031790
Pt1g001440	Pt7g014390
Pt4g001790	Pt9g008480
Pt3g020950	Pt3g012090
Pt2g024990	Pt4g001460
Pt8g010340	Pt4g021930
Pt9g005210	Pt2g009160
Pt5g002520	Pt3g036910
Pt5g013770	Pt4g017890
Pt2g025270	Pt9g007790
Pt5g024150	Pt3g007990
Pt7g011080	Pt4g011380
PtUn030990	PtUn024330
Pt2g022030	Pt2g003060
PtUn012330	Pt6g010750
Pt5g000750	PtUn013360
Pt1g010720	Pt9g005130
Pt3g029370	Pt7g017280
Pt1g017510	Pt2g026830
Pt2g019120	Pt9g009160
Pt9g014170	Pt3g020910
Pt7g014050	Pt4g022510
Pt7g005120	PtUn000150
Pt2g001130	Pt3g041310
Pt5g021690	Pt5g018370
Pt6g018390	PtUn017530
PtUn033760	Pt8g012260
Pt3g023320	Pt3g001680
Pt3g025770	Pt8g001160
Pt7g012010	Pt3g006930
Pt3g011590	Pt4g005320
Pt9g020230	Pt2g016820
Pt6g019770	Pt2g013570
Pt5g021260	Pt9g016740
Pt2g024820	Pt4g021250
Pt7g012530	Pt4g011460
PtUn008760	Pt2g020660
Pt3g020660	Pt3g019060
Pt1g011120	Pt6g003090
Pt3g031790	Pt9g020110
Pt7g014390	Pt4g020940
Pt9g008480	Pt2g012380
Pt3g012090	Pt1g015490
Pt4g001460	Pt7g010940
Pt4g021930	Pt4g007490
Pt2g009160	Pt3g014180
Pt3g036910	Pt9g002730
Pt4g017890	Pt1g017400
Pt9g007790	Pt7g020270
Pt3g007990	PtUn027750
Pt4g011380	Pt5g015260
PtUn024330	Pt4g003980
Pt2g003060	Pt7g008690
Pt6g010750	Pt9g010340
PtUn013360	Pt7g011440
Pt9g005130	PtUn025660
Pt7g017280	Pt5g008150
Pt2g026830	Pt3g002530
Pt9g009160	Pt4g004370
Pt3g020910	Pt1g012970
Pt4g022510	Pt7g019190
PtUn000150	Pt3g016390
Pt3g041310	PtUn011800
Pt5g018370	Pt6g007740
PtUn017530	Pt3g038420
Pt8g012260	Pt7g005100
Pt3g001680	Pt7g016960
Pt8g001160	PtUn027260
Pt3g006930	Pt6g005620
Pt4g005320	Pt7g017720
Pt2g016820	Pt3g021090
Pt2g013570	Pt3g012500
Pt9g016740	Pt4g020200
Pt4g021250	Pt6g007880
Pt4g011460	Pt1g022200
Pt2g020660	Pt4g015480
Pt3g019060	Pt4g020710
Pt6g003090	Pt2g000140
Pt9g020110	Pt9g016930
Pt4g020940	Pt4g015630
Pt2g012380	Pt9g008640
Pt1g015490	PtUn009170
Pt7g010940	Pt6g005000
Pt4g007490	Pt2g021070
Pt3g014180	Pt1g018690
Pt9g002730	Pt3g033780
Pt1g017400	PtUn000590
Pt7g020270	Pt8g005690
PtUn027750	Pt6g016770
Pt5g015260	Pt9g021040
Pt4g003980	Pt1g009010
Pt7g008690	PtUn019360
Pt9g010340	Pt4g008930
Pt7g011440	PtUn000170
PtUn025660	Pt1g016630
Pt5g008150	Pt9g010110
Pt3g002530	PtUn034940
Pt4g004370	Pt4g003260
Pt1g012970	Pt1g018480
Pt7g019190	Pt3g032830
Pt3g016390	PtUn023630
PtUn011800	Pt9g010450
Pt6g007740	Pt9g003470
Pt3g038420	Pt3g040410
Pt7g005100	Pt3g017820
Pt7g016960	Pt6g016920
PtUn027260	Pt1g002020
Pt6g005620	Pt7g019000
Pt7g017720	Pt7g017500
Pt3g021090	Pt3g016960
Pt3g012500	Pt8g007120
Pt4g020200	Pt4g000540
Pt6g007880	Pt2g005040
Pt1g022200	Pt4g016720
Pt4g015480	Pt2g020710
Pt4g020710	Pt2g005510
Pt2g000140	Pt7g015910
Pt9g016930	Pt9g012580
Pt4g015630	Pt3g034580
Pt9g008640	Pt9g012180
PtUn009170	Pt7g006000
Pt6g005000	Pt3g002950
Pt2g021070	Pt7g016950
Pt1g018690	Pt5g012890
Pt3g033780	Pt3g036020
PtUn000590	Pt6g001030
Pt8g005690	Pt4g022960
Pt6g016770	Pt4g023150
Pt9g021040	Pt4g023160
Pt1g009010	Pt5g000040
PtUn019360	Pt5g000070
Pt4g008930	Pt5g000090
PtUn000170	Pt5g000120
Pt1g016630	Pt5g000260
Pt9g010110	Pt5g000700
PtUn034940	Pt5g000730
Pt4g003260	Pt5g001050
Pt1g018480	Pt5g001090
Pt3g032830	Pt5g001140
PtUn023630	Pt5g001180
Pt9g010450	Pt5g001260
Pt9g003470	Pt5g001550
Pt3g040410	Pt5g001800
Pt3g017820	Pt5g001860
Pt6g016920	Pt5g001970
Pt7g019000	Pt5g002010
Pt7g017500	Pt5g002290
Pt3g016960	Pt5g002350
Pt8g007120	Pt5g002390
Pt4g000540	Pt5g002450
Pt2g005040	Pt5g002490
Pt4g016720	Pt5g002720
Pt2g020710	Pt5g002860
Pt2g005510	Pt5g003020
Pt7g015910	Pt5g003060
Pt9g012580	Pt5g003130
Pt3g034580	Pt5g003230
Pt9g012180	Pt5g003290
Pt7g006000	Pt5g003680
Pt3g002950	Pt5g004270
Pt7g016950	Pt5g004440
Pt5g012890	Pt5g004870
Pt3g036020	Pt5g004940
Pt6g001030	Pt5g005090
Pt4g022960	Pt5g005150
Pt4g023150	Pt5g005170
Pt4g023160	Pt5g005250
Pt5g000040	Pt5g005560
Pt5g000070	Pt5g005720
Pt5g000090	Pt5g005740
Pt5g000120	Pt5g005750
Pt5g000260	Pt5g005830
Pt5g000700	Pt5g005850
Pt5g000730	Pt5g006040
Pt5g001050	Pt5g006050
Pt5g001090	Pt5g006060
Pt5g001140	Pt5g006210
Pt5g001180	Pt5g006220
Pt5g001260	Pt5g006230
Pt5g001550	Pt5g006310
Pt5g001800	Pt5g006320
Pt5g001860	Pt5g006350
Pt5g001970	Pt5g006380
Pt5g002010	Pt5g006390
Pt5g002290	Pt5g006480
Pt5g002350	Pt5g006490
Pt5g002390	Pt5g006750
Pt5g002450	Pt5g006800
Pt5g002490	Pt5g006820
Pt5g002720	Pt5g007070
Pt5g002860	Pt5g007130
Pt5g003020	Pt5g007160
Pt5g003060	Pt5g007170
Pt5g003130	Pt5g007180
Pt5g003230	Pt5g007190
Pt5g003290	Pt5g007290
Pt5g003680	Pt5g007460
Pt5g004270	Pt5g007470
Pt5g004440	Pt5g007480
Pt5g004870	Pt5g007540
Pt5g004940	Pt5g007690
Pt5g005090	Pt5g007740
Pt5g005150	Pt5g007770
Pt5g005170	Pt5g007970
Pt5g005250	Pt5g008180
Pt5g005560	Pt5g008240
Pt5g005720	Pt5g008410
Pt5g005740	Pt5g008540
Pt5g005750	Pt5g008770
Pt5g005830	Pt5g008780
Pt5g005850	Pt5g008890
Pt5g006040	Pt5g008940
Pt5g006050	Pt5g009220
Pt5g006060	Pt5g009230
Pt5g006210	Pt5g009320
Pt5g006220	Pt5g009390
Pt5g006230	Pt5g009400
Pt5g006310	Pt5g009570
Pt5g006320	Pt5g009620
Pt5g006350	Pt5g009660
Pt5g006380	Pt5g009680
Pt5g006390	Pt5g009830
Pt5g006480	Pt5g010150
Pt5g006490	Pt5g010420
Pt5g006750	Pt5g010500
Pt5g006800	Pt5g010660
Pt5g006820	Pt5g010980
Pt5g007070	Pt5g011030
Pt5g007130	Pt5g011300
Pt5g007160	Pt5g011460
Pt5g007170	Pt5g011470
Pt5g007180	Pt5g011490
Pt5g007190	Pt5g011710
Pt5g007290	Pt5g011820
Pt5g007460	Pt5g011830
Pt5g007470	Pt5g011990
Pt5g007480	Pt5g012090
Pt5g007540	Pt5g012170
Pt5g007690	Pt5g012390
Pt5g007740	Pt5g012460
Pt5g007770	Pt5g012470
Pt5g007970	Pt5g012480
Pt5g008180	Pt5g012490
Pt5g008240	Pt5g012560
Pt5g008410	Pt5g012590
Pt5g008540	Pt5g012800
Pt5g008770	Pt5g012840
Pt5g008780	Pt5g012850
Pt5g008890	Pt5g013060
Pt5g008940	Pt5g013150
Pt5g009220	Pt5g013230
Pt5g009230	Pt5g013240
Pt5g009320	Pt5g013250
Pt5g009390	Pt5g013260
Pt5g009400	Pt5g013280
Pt5g009570	Pt5g013290
Pt5g009620	Pt5g013300
Pt5g009660	Pt5g013380
Pt5g009680	Pt5g013390
Pt5g009830	Pt5g013400
Pt5g010150	Pt5g013410
Pt5g010420	Pt5g013420
Pt5g010500	Pt5g013430
Pt5g010660	Pt5g013440
Pt5g010980	Pt5g013450
Pt5g011030	Pt5g013470
Pt5g011300	Pt5g014820
Pt5g011460	Pt5g014810
Pt5g011470	Pt5g014640
Pt5g011490	Pt5g014620
Pt5g011710	Pt5g014600
Pt5g011820	Pt5g014590
Pt5g011830	Pt5g014540
Pt5g011990	Pt5g014480
Pt5g012090	Pt5g014430
Pt5g012170	Pt5g014400
Pt5g012390	Pt5g014290
Pt5g012460	Pt5g014240
Pt5g012470	Pt5g014230
Pt5g012480	Pt5g014200
Pt5g012490	Pt5g014190
Pt5g012560	Pt5g013960
Pt5g012590	Pt5g013930
Pt5g012800	Pt5g013920
Pt5g012840	Pt5g013730
Pt5g012850	Pt5g013690
Pt5g013060	Pt5g013680
Pt5g013150	Pt5g013500
Pt5g013230	Pt5g013480
Pt5g013240	Pt5g014830
Pt5g013250	Pt5g014840
Pt5g013260	Pt5g014900
Pt5g013280	Pt5g014910
Pt5g013290	Pt5g014920
Pt5g013300	Pt5g014930
Pt5g013380	Pt5g014940
Pt5g013390	Pt5g014950
Pt5g013400	Pt5g016210
Pt5g013410	Pt5g016190
Pt5g013420	Pt5g016180
Pt5g013430	Pt5g016140
Pt5g013440	Pt5g016130
Pt5g013450	Pt5g016070
Pt5g013470	Pt5g016060
Pt5g014820	Pt5g016050
Pt5g014810	Pt5g016020
Pt5g014640	Pt5g015970
Pt5g014620	Pt5g015940
Pt5g014600	Pt5g015930
Pt5g014590	Pt5g015920
Pt5g014540	Pt5g015880
Pt5g014480	Pt5g015870
Pt5g014430	Pt5g015860
Pt5g014400	Pt5g015850
Pt5g014290	Pt5g015840
Pt5g014240	Pt5g015800
Pt5g014230	Pt5g015780
Pt5g014200	Pt5g015690
Pt5g014190	Pt5g015490
Pt5g013960	Pt5g015420
Pt5g013930	Pt5g015330
Pt5g013920	Pt5g015310
Pt5g013730	Pt5g015080
Pt5g013690	Pt5g015060
Pt5g013680	Pt5g016400
Pt5g013500	Pt5g016460
Pt5g013480	Pt5g016510
Pt5g014830	Pt5g016520
Pt5g014840	Pt5g016540
Pt5g014900	Pt5g016550
Pt5g014910	Pt5g016720
Pt5g014920	Pt5g016730
Pt5g014930	Pt5g016750
Pt5g014940	Pt5g016760
Pt5g014950	Pt5g016840
Pt5g016210	Pt5g016860
Pt5g016190	Pt5g017010
Pt5g016180	Pt5g017190
Pt5g016140	Pt5g017100
Pt5g016130	Pt5g017080
Pt5g016070	Pt5g017070
Pt5g016060	Pt5g017030
Pt5g016050	Pt5g017240
Pt5g016020	Pt5g017250
Pt5g015970	Pt5g017270
Pt5g015940	Pt5g017280
Pt5g015930	Pt5g017370
Pt5g015920	Pt5g017490
Pt5g015880	Pt5g017500
Pt5g015870	Pt5g017570
Pt5g015860	Pt5g017610
Pt5g015850	Pt5g017700
Pt5g015840	Pt5g017940
Pt5g015800	Pt5g017950
Pt5g015780	Pt5g017960
Pt5g015690	Pt5g018000
Pt5g015490	Pt5g018040
Pt5g015420	Pt5g018050
Pt5g015330	Pt5g018060
Pt5g015310	Pt5g018080
Pt5g015080	Pt5g018090
Pt5g015060	Pt5g018100
Pt5g016400	Pt5g018110
Pt5g016460	Pt5g018120
Pt5g016510	Pt5g018150
Pt5g016520	Pt5g018160
Pt5g016540	Pt5g018170
Pt5g016550	Pt5g018180
Pt5g016720	Pt5g018230
Pt5g016730	Pt5g018300
Pt5g016750	Pt5g018310
Pt5g016760	Pt5g018340
Pt5g016840	Pt5g018510
Pt5g016860	Pt5g018670
Pt5g017010	Pt5g018690
Pt5g017190	Pt5g018700
Pt5g017100	Pt5g019130
Pt5g017080	Pt5g019100
Pt5g017070	Pt5g019080
Pt5g017030	Pt5g019070
Pt5g017240	Pt5g019060
Pt5g017250	Pt5g019050
Pt5g017270	Pt5g019040
Pt5g017280	Pt5g019030
Pt5g017370	Pt5g018830
Pt5g017490	Pt5g018760
Pt5g017500	Pt5g019170
Pt5g017570	Pt5g019360
Pt5g017610	Pt5g019370
Pt5g017700	Pt5g019450
Pt5g017940	Pt5g019460
Pt5g017950	Pt5g019600
Pt5g017960	Pt5g019630
Pt5g018000	Pt5g019670
Pt5g018040	Pt5g019680
Pt5g018050	Pt5g019820
Pt5g018060	Pt5g019860
Pt5g018080	Pt5g019870
Pt5g018090	Pt5g019930
Pt5g018100	Pt5g019990
Pt5g018110	Pt5g020000
Pt5g018120	Pt5g020010
Pt5g018150	Pt5g020040
Pt5g018160	Pt5g020060
Pt5g018170	Pt5g020120
Pt5g018180	Pt5g020180
Pt5g018230	Pt5g020190
Pt5g018300	Pt5g020240
Pt5g018310	Pt5g020270
Pt5g018340	Pt5g020280
Pt5g018510	Pt5g020290
Pt5g018670	Pt5g020300
Pt5g018690	Pt5g020320
Pt5g018700	Pt5g020330
Pt5g019130	Pt5g020340
Pt5g019100	Pt5g020390
Pt5g019080	Pt5g020450
Pt5g019070	Pt5g020460
Pt5g019060	Pt5g020470
Pt5g019050	Pt5g020480
Pt5g019040	Pt5g020490
Pt5g019030	Pt5g020580
Pt5g018830	Pt5g020650
Pt5g018760	Pt5g020660
Pt5g019170	Pt5g020690
Pt5g019360	Pt5g020770
Pt5g019370	Pt5g020830
Pt5g019450	Pt5g020840
Pt5g019460	Pt5g020850
Pt5g019600	Pt5g020940
Pt5g019630	Pt5g021010
Pt5g019670	Pt5g021040
Pt5g019680	Pt5g021050
Pt5g019820	Pt5g021080
Pt5g019860	Pt5g021090
Pt5g019870	Pt5g021120
Pt5g019930	Pt5g021140
Pt5g019990	Pt5g021170
Pt5g020000	Pt5g021180
Pt5g020010	Pt5g021200
Pt5g020040	Pt5g021210
Pt5g020060	Pt5g021220
Pt5g020120	Pt5g021330
Pt5g020180	Pt5g021350
Pt5g020190	Pt5g021360
Pt5g020240	Pt5g021370
Pt5g020270	Pt5g021380
Pt5g020280	Pt5g021400
Pt5g020290	Pt5g021410
Pt5g020300	Pt5g021440
Pt5g020320	Pt5g021580
Pt5g020330	Pt5g021590
Pt5g020340	Pt3g012020
Pt5g020390	Pt9g016790
Pt5g020450	Pt4g014640
Pt5g020460	Pt3g010150
Pt5g020470	Pt8g004570
Pt5g020480	Pt2g019020
Pt5g020490	Pt1g017410
Pt5g020580	Pt8g003280
Pt5g020650	Pt9g021030
Pt5g020660	PtUn011900
Pt5g020690	Pt4g015300
Pt5g020770	Pt1g010420
Pt5g020830	PtUn000270
Pt5g020840	Pt8g002090
Pt5g020850	Pt3g037860
Pt5g020940	Pt2g023380
Pt5g021010	Pt4g003380
Pt5g021040	Pt4g005190
Pt5g021050	Pt3g026510
Pt5g021080	Pt1g010860
Pt5g021090	Pt1g018500
Pt5g021120	Pt5g003510
Pt5g021140	Pt8g005940
Pt5g021170	Pt4g011010
Pt5g021180	Pt1g009420
Pt5g021200	Pt8g001070
Pt5g021210	Pt6g006190
Pt5g021220	Pt4g001090
Pt5g021330	PtUn015730
Pt5g021350	Pt4g023050
Pt5g021360	Pt1g021450
Pt5g021370	Pt3g035820
Pt5g021380	Pt1g018530
Pt5g021400	Pt5g007830
Pt5g021410	Pt4g009670
Pt5g021440	PtUn008730
Pt5g021580	Pt1g020540
Pt5g021590	Pt4g020170
Pt3g012020	Pt7g018700
Pt9g016790	Pt6g000910
Pt4g014640	PtUn017520
Pt3g010150	Pt5g004360
Pt8g004570	Pt5g002480
Pt2g019020	PtUn000250
Pt1g017410	Pt1g009310
Pt8g003280	Pt1g004650
Pt9g021030	Pt3g023770
PtUn011900	Pt2g028860
Pt4g015300	Pt8g005670
Pt1g010420	Pt9g005250
PtUn000270	Pt1g019750
Pt8g002090	Pt3g016870
Pt3g037860	Pt2g002910
Pt2g023380	Pt5g019490
Pt4g003380	PtUn024630
Pt4g005190	Pt3g038400
Pt3g026510	Pt2g024110
Pt1g010860	Pt6g003860
Pt1g018500	Pt4g018000
Pt5g003510	Pt3g017320
Pt8g005940	Pt3g040830
Pt4g011010	Pt7g013820
Pt1g009420	Pt1g023320
Pt8g001070	Pt3g017120
Pt6g006190	Pt9g003550
Pt4g001090	PtUn023860
PtUn015730	Pt7g006160
Pt4g023050	Pt3g006840
Pt1g021450	Pt2g008430
Pt3g035820	Pt9g010520
Pt1g018530	Pt1g016070
Pt5g007830	Pt9g017780
Pt4g009670	Pt1g002760
PtUn008730	Pt9g005600
Pt1g020540	Pt1g016900
Pt4g020170	Pt9g003940
Pt7g018700	Pt1g015500
Pt6g000910	Pt7g011500
PtUn017520	Pt5g004630
Pt5g004360	Pt7g010680
Pt5g002480	Pt8g006590
PtUn000250	Pt4g021270
Pt1g009310	PtUn013310
Pt1g004650	Pt4g011130
Pt3g023770	Pt6g012350
Pt2g028860	Pt5g017470
Pt8g005670	Pt2g007390
Pt9g005250	Pt6g003950
Pt1g019750	Pt1g001940
Pt3g016870	Pt1g003960
Pt2g002910	Pt1g007000
Pt5g019490	Pt3g017130
Pt3g038400	Pt3g021120
Pt2g024110	Pt4g011050
Pt6g003860	Pt4g001470
Pt4g018000	Pt3g016220
Pt3g017320	Pt6g006710
Pt3g040830	Pt4g017750
Pt7g013820	Pt6g006100
Pt1g023320	Pt4g017720
Pt3g017120	Pt3g034150
Pt9g003550	Pt2g022950
PtUn023860	Pt3g031400
Pt7g006160	Pt6g010730
Pt3g006840	Pt3g039410
Pt2g008430	Pt8g011710
Pt9g010520	Pt8g001950
Pt1g016070	Pt7g003320
Pt9g017780	Pt9g015990
Pt1g002760	Pt8g006480
Pt9g005600	Pt7g020400
Pt1g016900	Pt3g007350
[truncated: 2,144 more rows]

## Sheet: Table S7
Supplementary Table 7. Novel transcription factors indentified in Citrus trifoliata
GeneID	TF_family	FPKM
		0h	12h	24h	Significally differentilaly expressed
Ctr2g.2810	ERF	1.59073	1.71627	9.57823	Yes
Ctr2g.2900	ERF	26.2394	47.7962	87.7694	Yes
Ctr3g.2250	ERF	69.9457	56.4817	49.7363	No
Ctr3g.2630	bHLH	186.494	205.918	232.757	No
Ctr4g.2130	MYB	98.6905	77.446	75.0646	No
Ctr5g.2130	MYB	51.3425	48.6302	39.2809	No
Ctr7g.2250	WRKY	0.246634	0.5.032347188	0.6.915141408	No
Ctr8g.3120	WRKY	36.0639	46.0237	289.288	Yes
Ctr9g.2160	NAC	42.6587	29.322	114.114	Yes

## Sheet: Table S8
Supplementary Table 8. Differentially spliced transcription factors in response to cold stress.
Gene ID	TF_family	AS event type
Pt1g019480	bHLH	IR
Pt9g012900	bHLH	IR
Pt4g008930	bHLH	XAE
Pt4g014490	bHLH	XAE
Pt5g004480	bHLH	AE
Pt3g011510	bZIP	XIR
Pt2g016280	bZIP	IR
Pt8g001560	bZIP	XAE
Pt5g000210	bZIP	IR
Pt6g005440	bZIP	MIR
Pt6g001120	bZIP	AE
Pt5g011560	bZIP	XKIP
Pt2g016320	bZIP	XIR
Pt4g003140	ERF	IR
Pt7g012470	ERF	IR
PtUn014180	ERF	XIR
Pt4g008860	ERF	IR
Pt6g006870	ERF	SKIP
Pt7g017470	ERF	XAE
Pt3g019320	ERF	AE
PtUn018990	ERF	XIR
Pt9g007590	ERF	XKIP
Pt9g020530	ERF	XIR
Pt3g030840	ERF	IR
Pt8g004390	ERF	XAE
Pt9g016320	ERF	IR
Pt7g007490	ERF	AE
Pt9g018710	ERF	XKIP
Pt3g002970	ERF	SKIP
Pt4g000280	ERF	XKIP
Pt8g005890	ERF	IR
Pt9g015680	ERF	IR
Pt3g040470	ERF	XAE
Pt8g010420	GRAS	XIR
Pt2g027860	GRAS	IR
Pt7g012560	GRAS	XAE
Pt8g010410	GRAS	IR
Pt5g007240	GRAS	MIR
Pt3g024780	GRAS	AE
Pt6g006240	MYB	AE
Pt5g003110	MYB	SKIP
Pt3g030770	MYB	AE
Pt2g026760	MYB	XIR
Pt3g033950	MYB	IR
Pt9g000710	MYB	IR
PtUn009950	MYB	SKIP
Pt3g038960	MYB	IR
Pt3g002240	MYB	XIR
Pt3g012180	MYB	AE
Pt1g018990	MYB	AE
Pt3g038040	MYB	XAE
Pt1g001930	NAC	IR
Pt3g006250	NAC	XIR
Pt5g008050	NAC	IR
Pt3g017300	NAC	AE
Pt1g011900	NAC	SKIP
Pt5g023950	NAC	MIR
PtUn017580	NAC	IR
Pt5g023980	NAC	IR
Pt9g014250	NAC	IR
Pt5g025730	NAC	IR
Pt3g015700	NAC	IR
Pt3g034580	NAC	IR
Pt5g025670	NAC	XIR
Pt2g026190	NAC	IR
Pt3g017480	NAC	IR
Pt1g017400	NAC	XIR
Pt3g002870	WRKY	IR
Pt9g001020	WRKY	AE
Pt5g025130	WRKY	IR
Pt6g002510	WRKY	XIR
Pt7g017020	WRKY	MIR
Pt4g019950	WRKY	XIR
